# Supplementary material for: Identification of Dysregulated Complement Activation Pathways Driven by N-Glycosylation Alterations in T2D Patients
Source: Front Chem. 2021 Jun 11;9:677621. doi: 10.3389/fchem.2021.677621 (PMC8226093; doi:10.3389/fchem.2021.677621)
Supplement: Supplementary file 1 [file Table2.XLSX]

## Sheet: Cellular components
GOID	GOTerm	Ontology Source	Term PValue	Term PValue Corrected with Benjamini-Hochberg	GOLevels	GOGroups	% Associated Genes	Nr. Genes	Cluster	Genes Cluster #1	Genes Cluster #2	%Genes Cluster #1	%Genes Cluster #2	%Genes Cluster #1.adjusted.to.input.list.size	%Genes Cluster #2.adjusted.to.input.list.size	Associated Genes Found
GO:0043230	extracellular organelle	GO_CellularComponent-EBI-UniProt-GOA-ACAP-ARAP	0	0	[3]	Group0	9.56106	220	Specific for Cluster #2	[A1BG, A2M, AFM, AGT, AHSG, ALB, AMBP, APOA1, APOA2, APOA4, APOB, APOC3, APOD, APOE, APOH, ATRN, AZGP1, BTD, C1R, C1RL, C2, C3, C4B, C5, C6, C7, C8A, C8B, C8G, C9, CD14, CFB, CFH, CFI, CKB, CLU, COMP, CP, CPN2, ECM1, F11, F12, F2, F5, FBLN1, FETUB, FN1, GC, GGH, GPLD1, GPX3, GSN, HP, HPX, HRG, HYOU1, IGFALS, IGHA1, IGHG2, IGHM, IGKC, IGLC3, ITIH1, ITIH2, ITIH3, ITIH4, JCHAIN, KLKB1, KNG1, LAMP2, …	[A1BG, A2M, ACE, ACTA1, ACTB, ACTBL2, AFM, AGT, AHSG, ALCAM, ALDOA, ALDOB, AMBP, ANPEP, APCS, APOA1, APOA2, APOA4, APOB, APOC3, APOD, APOE, APOH, APP, ATRN, AZGP1, B2M, BLVRB, BST1, BTD, C1R, C1RL, C2, C3, C4B, C5, C6, C7, C8A, C8B, C8G, C9, CA1, CACNA2D1, CALR, CAMP, CAT, CD14, CD44, CDH1, CDH13, CETP, CFB, CFD, CFH, CFHR3, CFI, CHL1, CLEC3B, CLU, CNTN1, COL6A1, COL6A3, COMP, CP, CPB2, CPN2, CRT…	31.6456	68.3544	37.9687	62.0313	[A1BG, A2M, ACE, ACTA1, ACTB, ACTBL2, AFM, AGT, AHSG, ALB, ALCAM, ALDOA, ALDOB, AMBP, ANPEP, APCS, APOA1, APOA2, APOA4, APOB, APOC3, APOD, APOE, APOH, APP, ATRN, AZGP1, B2M, BLVRB, BST1, BTD, C1R, C1RL, C2, C3, C4B, C5, C6, C7, C8A, C8B, C8G, C9, CA1, CACNA2D1, CALR, CAMP, CAT, CD14, CD44, CDH1, CDH13, CETP, CFB, CFD, CFH, CFHR3, CFI, CHL1, CKB, CLEC3B, CLU, CNTN1, COL6A1, COL6A3, COMP, CP, CPB2,…
GO:0031982	vesicle	GO_CellularComponent-EBI-UniProt-GOA-ACAP-ARAP	0	0	[4]	Group0	6.76079	249	Specific for Cluster #2	[A1BG, A2M, AFM, AGT, AHSG, ALB, AMBP, APOA1, APOA2, APOA4, APOB, APOC3, APOD, APOE, APOH, ATRN, AZGP1, BTD, C1R, C1RL, C2, C3, C4B, C5, C6, C7, C8A, C8B, C8G, C9, CD14, CFB, CFH, CFI, CKB, CLU, COMP, CP, CPN2, ECM1, ERBB2, F11, F12, F2, F5, FBLN1, FETUB, FN1, GC, GGH, GPLD1, GPX3, GSN, HP, HPX, HRG, HYOU1, IGFALS, IGHA1, IGHG2, IGHM, IGKC, IGLC3, ITIH1, ITIH2, ITIH3, ITIH4, JCHAIN, KLKB1, KNG1, …	[A1BG, A2M, ACE, ACTA1, ACTB, ACTBL2, ADA2, ADGRF5, AFM, AGT, AHSG, ALCAM, ALDOA, ALDOB, AMBP, ANPEP, AOC3, APCS, APOA1, APOA2, APOA4, APOB, APOC2, APOC3, APOD, APOE, APOH, APP, ATRN, AZGP1, B2M, BLVRB, BST1, BTD, C1R, C1RL, C2, C3, C4B, C5, C6, C7, C8A, C8B, C8G, C9, CA1, CACNA2D1, CALML5, CALR, CAMP, CAT, CD109, CD14, CD163, CD44, CDH1, CDH13, CETP, CFB, CFD, CFH, CFHR3, CFI, CFP, CHGA, CHL1, C…	30.1724	69.8276	36.3578	63.6422	[A1BG, A2M, ACE, ACTA1, ACTB, ACTBL2, ADA2, ADGRF5, AFM, AGT, AHSG, ALB, ALCAM, ALDOA, ALDOB, AMBP, ANPEP, AOC3, APCS, APOA1, APOA2, APOA4, APOB, APOC2, APOC3, APOD, APOE, APOH, APP, ATRN, AZGP1, B2M, BLVRB, BST1, BTD, C1R, C1RL, C2, C3, C4B, C5, C6, C7, C8A, C8B, C8G, C9, CA1, CACNA2D1, CALML5, CALR, CAMP, CAT, CD109, CD14, CD163, CD44, CDH1, CDH13, CETP, CFB, CFD, CFH, CFHR3, CFI, CFP, CHGA, CH…
GO:0031012	extracellular matrix	GO_CellularComponent-EBI-UniProt-GOA-ACAP-ARAP	0	0	[2, 3]	Group1	19.9203	100	Specific for Cluster #2	[A1BG, A2M, AGT, AHSG, AMBP, APOA1, APOA4, APOC3, APOE, APOH, AZGP1, C1QB, C1QC, CLU, COMP, CPN2, ECM1, F12, F2, FBLN1, FCN3, FN1, GPLD1, HPX, HRG, IGFALS, ITIH1, ITIH2, ITIH4, KNG1, LGALS3BP, LTBP1, LUM, MST1, ORM1, ORM2, PLG, SERPINA1, SERPINA3, SERPINC1, SERPINF1, SERPINF2, SERPING1, THBS1, VASN, VTN, VWF]	[A1BG, A2M, ABI3BP, ADAMTS13, ADIPOQ, AGT, AHSG, AMBP, APCS, APOA1, APOA4, APOC3, APOE, APOH, AZGP1, C1QA, C1QB, C1QC, CBLN4, CDH13, CFP, CLEC3B, CLU, CNTN1, COL6A1, COL6A3, COMP, CPN2, CRISP3, CTSD, ECM1, EFEMP1, F12, F13A1, F2, F7, F9, FBLN1, FCN2, FCN3, FGA, FGB, FGG, FN1, GP1BA, GPLD1, HPX, HRG, HSP90B1, HSPG2, ICAM1, IGFALS, ITIH1, ITIH2, ITIH4, KNG1, KRT1, LAMA2, LGALS3BP, LTBP1, LUM, MBL2,…	31.9728	68.0272	38.3247	61.6753	[A1BG, A2M, ABI3BP, ADAMTS13, ADIPOQ, AGT, AHSG, AMBP, APCS, APOA1, APOA4, APOC3, APOE, APOH, AZGP1, C1QA, C1QB, C1QC, CBLN4, CDH13, CFP, CLEC3B, CLU, CNTN1, COL6A1, COL6A3, COMP, CPN2, CRISP3, CTSD, ECM1, EFEMP1, F12, F13A1, F2, F7, F9, FBLN1, FCN2, FCN3, FGA, FGB, FGG, FN1, GP1BA, GPLD1, HPX, HRG, HSP90B1, HSPG2, ICAM1, IGFALS, ITIH1, ITIH2, ITIH4, KNG1, KRT1, LAMA2, LGALS3BP, LTBP1, LUM, MBL2,…
GO:0062023	collagen-containing extracellular matrix	GO_CellularComponent-EBI-UniProt-GOA-ACAP-ARAP	0	0	[3, 4]	Group1	22.716	92	Specific for Cluster #2	[A1BG, A2M, AGT, AHSG, AMBP, APOA1, APOA4, APOC3, APOE, APOH, AZGP1, C1QB, C1QC, CLU, COMP, ECM1, F12, F2, FBLN1, FCN3, FN1, HPX, HRG, ITIH1, ITIH2, ITIH4, KNG1, LGALS3BP, LTBP1, LUM, MST1, ORM1, ORM2, PLG, SERPINA1, SERPINA3, SERPINC1, SERPINF1, SERPINF2, SERPING1, THBS1, VTN, VWF]	[A1BG, A2M, ABI3BP, ADIPOQ, AGT, AHSG, AMBP, APCS, APOA1, APOA4, APOC3, APOE, APOH, AZGP1, C1QA, C1QB, C1QC, CBLN4, CDH13, CFP, CLEC3B, CLU, CNTN1, COL6A1, COL6A3, COMP, CTSD, ECM1, EFEMP1, F12, F13A1, F2, F7, F9, FBLN1, FCN2, FCN3, FGA, FGB, FGG, FN1, HPX, HRG, HSP90B1, HSPG2, ICAM1, ITIH1, ITIH2, ITIH4, KNG1, KRT1, LAMA2, LGALS3BP, LTBP1, LUM, MBL2, MMP2, MMP9, MMRN1, MST1, NCAM1, NID1, ORM1, O…	31.8519	68.1482	38.1932	61.8068	[A1BG, A2M, ABI3BP, ADIPOQ, AGT, AHSG, AMBP, APCS, APOA1, APOA4, APOC3, APOE, APOH, AZGP1, C1QA, C1QB, C1QC, CBLN4, CDH13, CFP, CLEC3B, CLU, CNTN1, COL6A1, COL6A3, COMP, CTSD, ECM1, EFEMP1, F12, F13A1, F2, F7, F9, FBLN1, FCN2, FCN3, FGA, FGB, FGG, FN1, HPX, HRG, HSP90B1, HSPG2, ICAM1, ITIH1, ITIH2, ITIH4, KNG1, KRT1, LAMA2, LGALS3BP, LTBP1, LUM, MBL2, MMP2, MMP9, MMRN1, MST1, NCAM1, NID1, ORM1, O…
GO:0030139	endocytic vesicle	GO_CellularComponent-EBI-UniProt-GOA-ACAP-ARAP	1.12796e-06	1.36722e-06	[4, 5, 6, 7]	Group2	7.27273	20	Specific for Cluster #2	[APOA1, APOB, APOE, HP, HPX, HYOU1, LRP1, TF]	[APOA1, APOB, APOE, B2M, CALR, CD163, HBA1, HBB, HLA-A, HP, HPR, HPX, HSP90B1, LTF, MPO, SAA1, SPARC, TF]	30.7692	69.2308	37.0121	62.9879	[APOA1, APOB, APOE, B2M, CALR, CD163, HBA1, HBB, HLA-A, HP, HPR, HPX, HSP90B1, HYOU1, LRP1, LTF, MPO, SAA1, SPARC, TF]
GO:0071682	endocytic vesicle lumen	GO_CellularComponent-EBI-UniProt-GOA-ACAP-ARAP	1.56104e-20	4.16276e-20	[4, 5, 6, 7, 8]	Group2	65.2174	15	Specific for Cluster #2	[APOA1, APOB, APOE, HP, HPX, HYOU1]	[APOA1, APOB, APOE, CALR, HBA1, HBB, HP, HPR, HPX, HSP90B1, LTF, MPO, SAA1, SPARC]	30	70	36.1684	63.8317	[APOA1, APOB, APOE, CALR, HBA1, HBB, HP, HPR, HPX, HSP90B1, HYOU1, LTF, MPO, SAA1, SPARC]
GO:0005783	endoplasmic reticulum	GO_CellularComponent-EBI-UniProt-GOA-ACAP-ARAP	2.77045e-14	5.83252e-14	[3, 4, 5]	Group3	5.46875	70	None Specific Cluster	[AHSG, ALB, APOA1, APOA2, APOA4, APOB, APOD, APOE, APOL1, ARSJ, C3, CASP4, CLU, CP, F10, F12, F2, F5, FN1, HYOU1, IGFBP3, ITIH2, KNG1, LTBP1, MAN1A1, PCSK9, PROC, SERPINA1, SERPINA10, SERPINC1, SERPIND1, SPARCL1, TF, THBS1, VTN, VWF]	[ADAMTS13, ADIPOQ, AHSG, AOC3, APMAP, APOA1, APOA2, APOA4, APOB, APOC1, APOD, APOE, APOL1, APP, B2M, C3, CALR, CFP, CLU, COL6A1, COL6A3, CP, CST3, DBH, ERN1, F10, F12, F2, F5, F7, F9, FGA, FGB, FGG, FN1, HGFAC, HLA-A, HSP90B1, HSPA5, IGFBP3, IGFBP4, ITIH2, KNG1, LTBP1, MAN1A1, MINPP1, OLFM1, PCSK9, PROC, PROZ, PTGDS, QSOX1, SERPINA1, SERPINA10, SERPINC1, SERPIND1, SPARCL1, SPP2, TF, THBS1, THBS4,…	35.2941	64.7059	41.8994	58.1006	[ADAMTS13, ADIPOQ, AHSG, ALB, AOC3, APMAP, APOA1, APOA2, APOA4, APOB, APOC1, APOD, APOE, APOL1, APP, ARSJ, B2M, C3, CALR, CASP4, CFP, CLU, COL6A1, COL6A3, CP, CST3, DBH, ERN1, F10, F12, F2, F5, F7, F9, FGA, FGB, FGG, FN1, HGFAC, HLA-A, HSP90B1, HSPA5, HYOU1, IGFBP3, IGFBP4, ITIH2, KNG1, LTBP1, MAN1A1, MINPP1, OLFM1, PCSK9, PROC, PROZ, PTGDS, QSOX1, SERPINA1, SERPINA10, SERPINC1, SERPIND1, SPARCL1…
GO:0005788	endoplasmic reticulum lumen	GO_CellularComponent-EBI-UniProt-GOA-ACAP-ARAP	4.32743e-32	1.44248e-31	[4, 5, 6]	Group3	17	51	None Specific Cluster	[AHSG, ALB, APOA1, APOA2, APOA4, APOB, APOE, APOL1, ARSJ, C3, CLU, CP, F10, F2, F5, FN1, HYOU1, IGFBP3, ITIH2, KNG1, LTBP1, PCSK9, PROC, SERPINA1, SERPINA10, SERPINC1, SERPIND1, SPARCL1, TF, THBS1]	[ADAMTS13, AHSG, APOA1, APOA2, APOA4, APOB, APOE, APOL1, APP, B2M, C3, CALR, CFP, CLU, COL6A1, COL6A3, CP, CST3, F10, F2, F5, F7, F9, FGA, FGG, FN1, HSP90B1, HSPA5, IGFBP3, IGFBP4, ITIH2, KNG1, LTBP1, MINPP1, PCSK9, PROC, PROZ, QSOX1, SERPINA1, SERPINA10, SERPINC1, SERPIND1, SPARCL1, SPP2, TF, THBS1, TIMP1, TNC]	38.4615	61.5385	45.2451	54.7549	[ADAMTS13, AHSG, ALB, APOA1, APOA2, APOA4, APOB, APOE, APOL1, APP, ARSJ, B2M, C3, CALR, CFP, CLU, COL6A1, COL6A3, CP, CST3, F10, F2, F5, F7, F9, FGA, FGG, FN1, HSP90B1, HSPA5, HYOU1, IGFBP3, IGFBP4, ITIH2, KNG1, LTBP1, MINPP1, PCSK9, PROC, PROZ, QSOX1, SERPINA1, SERPINA10, SERPINC1, SERPIND1, SPARCL1, SPP2, TF, THBS1, TIMP1, TNC]
GO:0098552	side of membrane	GO_CellularComponent-EBI-UniProt-GOA-ACAP-ARAP	8.77332e-14	1.75466e-13	[2, 3]	Group4	7.67857	43	Specific for Cluster #2	[AZGP1, CD14, F10, F2, IGHA1, IGHG2, IGHM, IGKC, IGLC3, PCSK9, PLG, SELENOP, TF, THBS1]	[ACE, AZGP1, CALR, CD14, CD163, CDH1, CNTN1, ENG, F10, F2, FCGR3A, FGA, FGB, FGG, GP1BA, HLA-A, ICOSLG, IGHA1, IGHG2, IGHG3, IGHG4, IGHM, IGHV1-18, IGHV1-8, IGHV3-30-5, IGHV3-35, IGHV3-64D, IGHV3-7, IGHV3-72, IGHV3-74, IGHV4-38-2, IGHV5-51, IGKC, IGLC3, MCAM, NCAM1, PCSK9, PLG, SELENOP, SERPINA5, TF, THBS1, VCAM1]	24.5614	75.4386	30.0922	69.9078	[ACE, AZGP1, CALR, CD14, CD163, CDH1, CNTN1, ENG, F10, F2, FCGR3A, FGA, FGB, FGG, GP1BA, HLA-A, ICOSLG, IGHA1, IGHG2, IGHG3, IGHG4, IGHM, IGHV1-18, IGHV1-8, IGHV3-30-5, IGHV3-35, IGHV3-64D, IGHV3-7, IGHV3-72, IGHV3-74, IGHV4-38-2, IGHV5-51, IGKC, IGLC3, MCAM, NCAM1, PCSK9, PLG, SELENOP, SERPINA5, TF, THBS1, VCAM1]
GO:0009897	external side of plasma membrane	GO_CellularComponent-EBI-UniProt-GOA-ACAP-ARAP	2.22648e-18	5.23877e-18	[3, 4]	Group4	11.1421	40	Specific for Cluster #2	[AZGP1, CD14, F10, F2, IGHA1, IGHG2, IGHM, IGKC, IGLC3, PCSK9, PLG, SELENOP, TF, THBS1]	[ACE, AZGP1, CD14, CD163, CNTN1, ENG, F10, F2, FCGR3A, FGA, FGB, FGG, GP1BA, ICOSLG, IGHA1, IGHG2, IGHG3, IGHG4, IGHM, IGHV1-18, IGHV1-8, IGHV3-30-5, IGHV3-35, IGHV3-64D, IGHV3-7, IGHV3-72, IGHV3-74, IGHV4-38-2, IGHV5-51, IGKC, IGLC3, MCAM, NCAM1, PCSK9, PLG, SELENOP, SERPINA5, TF, THBS1, VCAM1]	25.9259	74.0741	31.6352	68.3648	[ACE, AZGP1, CD14, CD163, CNTN1, ENG, F10, F2, FCGR3A, FGA, FGB, FGG, GP1BA, ICOSLG, IGHA1, IGHG2, IGHG3, IGHG4, IGHM, IGHV1-18, IGHV1-8, IGHV3-30-5, IGHV3-35, IGHV3-64D, IGHV3-7, IGHV3-72, IGHV3-74, IGHV4-38-2, IGHV5-51, IGKC, IGLC3, MCAM, NCAM1, PCSK9, PLG, SELENOP, SERPINA5, TF, THBS1, VCAM1]
GO:0042571	immunoglobulin complex, circulating	GO_CellularComponent-EBI-UniProt-GOA-ACAP-ARAP	4.13336e-13	7.18845e-13	[3, 4]	Group4	19.5652	18	Specific for Cluster #2	[IGHA1, IGHG2, IGHM, IGKC, IGLC3, JCHAIN]	[IGHA1, IGHG2, IGHG3, IGHG4, IGHM, IGHV1-18, IGHV1-8, IGHV3-30-5, IGHV3-35, IGHV3-64D, IGHV3-7, IGHV3-72, IGHV3-74, IGHV4-38-2, IGHV5-51, IGKC, IGLC3, JCHAIN]	25	75	30.5895	69.4105	[IGHA1, IGHG2, IGHG3, IGHG4, IGHM, IGHV1-18, IGHV1-8, IGHV3-30-5, IGHV3-35, IGHV3-64D, IGHV3-7, IGHV3-72, IGHV3-74, IGHV4-38-2, IGHV5-51, IGKC, IGLC3, JCHAIN]
GO:0005775	vacuolar lumen	GO_CellularComponent-EBI-UniProt-GOA-ACAP-ARAP	6.79614e-06	7.99546e-06	[4, 5, 6]	Group5	8.10811	15	None Specific Cluster	[APOB, C3, GC, GGH, LAMP2, LUM, ORM2, SERPINA3, TTR]	[ADA2, APOB, C3, CTSD, FUCA1, GC, GGH, HSPG2, LAMP2, LUM, LYZ, MPO, ORM2, SERPINA3, TTR]	37.5	62.5	44.2359	55.7641	[ADA2, APOB, C3, CTSD, FUCA1, GC, GGH, HSPG2, LAMP2, LUM, LYZ, MPO, ORM2, SERPINA3, TTR]
GO:0043202	lysosomal lumen	GO_CellularComponent-EBI-UniProt-GOA-ACAP-ARAP	0.00386548	0.00406892	[5, 6, 7, 8]	Group5	7.2165	7	None Specific Cluster	[APOB, GC, LAMP2, LUM]	[APOB, CTSD, FUCA1, GC, HSPG2, LAMP2, LUM]	36.3636	63.6364	43.036	56.964	[APOB, CTSD, FUCA1, GC, HSPG2, LAMP2, LUM]
GO:0042582	azurophil granule	GO_CellularComponent-EBI-UniProt-GOA-ACAP-ARAP	0.000235873	0.000269569	[4, 6, 7, 8, 9]	Group5	6.97674	12	None Specific Cluster	[C3, GGH, LAMP2, ORM2, SERPINA3, TTR, VNN1]	[ADA2, C3, FUCA1, GGH, LAMP1, LAMP2, LYZ, MPO, ORM2, SERPINA3, TTR, VNN1]	36.8421	63.1579	43.5422	56.4578	[ADA2, C3, FUCA1, GGH, LAMP1, LAMP2, LYZ, MPO, ORM2, SERPINA3, TTR, VNN1]
GO:0035578	azurophil granule lumen	GO_CellularComponent-EBI-UniProt-GOA-ACAP-ARAP	0.000272489	0.000302765	[5, 6, 7, 8, 9, 10]	Group5	8.73786	9	None Specific Cluster	[C3, GGH, ORM2, SERPINA3, TTR]	[ADA2, C3, FUCA1, GGH, LYZ, MPO, ORM2, SERPINA3, TTR]	35.7143	64.2857	42.3468	57.6532	[ADA2, C3, FUCA1, GGH, LYZ, MPO, ORM2, SERPINA3, TTR]
GO:0042581	specific granule	GO_CellularComponent-EBI-UniProt-GOA-ACAP-ARAP	1.86767e-08	2.49023e-08	[4, 6, 7, 8, 9]	Group6	10.4046	18	Specific for Cluster #2	[CLU, GGH, HP, LRG1, ORM1, ORM2]	[B2M, BST1, CAMP, CFP, CLU, CRISP3, CTSD, GGH, HP, HPR, LRG1, LTF, LYZ, ORM1, ORM2, PTPRJ, QSOX1, VCL]	25	75	30.5895	69.4105	[B2M, BST1, CAMP, CFP, CLU, CRISP3, CTSD, GGH, HP, HPR, LRG1, LTF, LYZ, ORM1, ORM2, PTPRJ, QSOX1, VCL]
GO:0070820	tertiary granule	GO_CellularComponent-EBI-UniProt-GOA-ACAP-ARAP	1.62038e-11	2.4929e-11	[4, 6, 7, 8, 9]	Group6	12.3596	22	Specific for Cluster #2	[CLU, GGH, HP, LAMP2, LRG1, ORM1]	[ALDOA, B2M, CAMP, CFP, CLU, CRISP3, CST3, CTSD, GGH, HBB, HP, HPR, LAMP1, LAMP2, LRG1, LTF, LYZ, MMP9, ORM1, PPBP, PRSS3, QSOX1]	21.4286	78.5714	26.5018	73.4982	[ALDOA, B2M, CAMP, CFP, CLU, CRISP3, CST3, CTSD, GGH, HBB, HP, HPR, LAMP1, LAMP2, LRG1, LTF, LYZ, MMP9, ORM1, PPBP, PRSS3, QSOX1]
GO:1904724	tertiary granule lumen	GO_CellularComponent-EBI-UniProt-GOA-ACAP-ARAP	1.0506e-17	2.33466e-17	[4, 5, 7, 8, 9, 10]	Group6	30.6452	19	Specific for Cluster #2	[GGH, HP, LRG1, ORM1]	[ALDOA, B2M, CAMP, CFP, CRISP3, CST3, CTSD, GGH, HBB, HP, HPR, LRG1, LTF, LYZ, MMP9, ORM1, PPBP, PRSS3, QSOX1]	17.3913	82.6087	21.7736	78.2264	[ALDOA, B2M, CAMP, CFP, CRISP3, CST3, CTSD, GGH, HBB, HP, HPR, LRG1, LTF, LYZ, MMP9, ORM1, PPBP, PRSS3, QSOX1]
GO:0035580	specific granule lumen	GO_CellularComponent-EBI-UniProt-GOA-ACAP-ARAP	7.65839e-12	1.22534e-11	[5, 6, 7, 8, 9, 10]	Group6	21.7391	15	Specific for Cluster #2	[GGH, HP, LRG1, ORM1, ORM2]	[B2M, CAMP, CFP, CRISP3, CTSD, GGH, HP, HPR, LRG1, LTF, LYZ, ORM1, ORM2, QSOX1, VCL]	25	75	30.5895	69.4105	[B2M, CAMP, CFP, CRISP3, CTSD, GGH, HP, HPR, LRG1, LTF, LYZ, ORM1, ORM2, QSOX1, VCL]
GO:0031410	cytoplasmic vesicle	GO_CellularComponent-EBI-UniProt-GOA-ACAP-ARAP	4.6513e-27	1.32894e-26	[3, 4, 5, 6]	Group7	5.86748	116	Specific for Cluster #2	[A1BG, A2M, AHSG, ALB, APOA1, APOA2, APOA4, APOB, APOC3, APOE, APOH, C3, CD14, CLU, ECM1, ERBB2, F5, FN1, GGH, GSN, HP, HPX, HRG, HYOU1, ITIH3, ITIH4, KLKB1, KNG1, LAMP2, LGALS3BP, LRG1, LRP1, ORM1, ORM2, PCSK9, PLG, PROS1, SELENOP, SERPINA1, SERPINA3, SERPINA4, SERPINF2, SERPING1, SRGN, TF, THBS1, TTR, VNN1, VWF]	[A1BG, A2M, ACE, ADA2, ADGRF5, AHSG, ALDOA, ANPEP, AOC3, APOA1, APOA2, APOA4, APOB, APOC2, APOC3, APOE, APOH, APP, B2M, BST1, C3, CALML5, CALR, CAMP, CAT, CD109, CD14, CD163, CD44, CFD, CFP, CHGA, CLEC3B, CLU, CRISP3, CST3, CTSD, DBH, ECM1, F13A1, F5, FERMT3, FGA, FGB, FGG, FN1, FUCA1, GGH, GSN, HBA1, HBB, HLA-A, HP, HPR, HPX, HRG, HSP90B1, HSPD1, IGF1, IGF2, ITGB3, ITIH3, ITIH4, KLKB1, KNG1, KRT…	30.4348	69.5652	36.6457	63.3543	[A1BG, A2M, ACE, ADA2, ADGRF5, AHSG, ALB, ALDOA, ANPEP, AOC3, APOA1, APOA2, APOA4, APOB, APOC2, APOC3, APOE, APOH, APP, B2M, BST1, C3, CALML5, CALR, CAMP, CAT, CD109, CD14, CD163, CD44, CFD, CFP, CHGA, CLEC3B, CLU, CRISP3, CST3, CTSD, DBH, ECM1, ERBB2, F13A1, F5, FERMT3, FGA, FGB, FGG, FN1, FUCA1, GGH, GSN, HBA1, HBB, HLA-A, HP, HPR, HPX, HRG, HSP90B1, HSPD1, HYOU1, IGF1, IGF2, ITGB3, ITIH3, ITIH…
GO:0030141	secretory granule	GO_CellularComponent-EBI-UniProt-GOA-ACAP-ARAP	1.55544e-43	6.23578e-43	[3, 5, 6, 7, 8]	Group7	11.4713	92	Specific for Cluster #2	[A1BG, A2M, AHSG, ALB, APOA1, APOH, C3, CD14, CLU, ECM1, F5, FN1, GGH, GSN, HP, HRG, ITIH3, ITIH4, KLKB1, KNG1, LAMP2, LGALS3BP, LRG1, ORM1, ORM2, PLG, PROS1, SELENOP, SERPINA1, SERPINA3, SERPINA4, SERPINF2, SERPING1, SRGN, TF, THBS1, TTR, VNN1, VWF]	[A1BG, A2M, ADA2, AHSG, ALDOA, ANPEP, APOA1, APOH, APP, B2M, BST1, C3, CALML5, CAMP, CAT, CD109, CD14, CD44, CFD, CFP, CHGA, CLEC3B, CLU, CRISP3, CST3, CTSD, DBH, ECM1, F13A1, F5, FERMT3, FGA, FGB, FGG, FN1, FUCA1, GGH, GSN, HBB, HP, HPR, HRG, HSPD1, IGF1, IGF2, ITGB3, ITIH3, ITIH4, KLKB1, KNG1, KRT1, LAMP1, LAMP2, LGALS3BP, LRG1, LTF, LYZ, MMP9, MMRN1, MPO, ORM1, ORM2, PF4, PLG, PPBP, PRG2, PROS…	30	70	36.1683	63.8316	[A1BG, A2M, ADA2, AHSG, ALB, ALDOA, ANPEP, APOA1, APOH, APP, B2M, BST1, C3, CALML5, CAMP, CAT, CD109, CD14, CD44, CFD, CFP, CHGA, CLEC3B, CLU, CRISP3, CST3, CTSD, DBH, ECM1, F13A1, F5, FERMT3, FGA, FGB, FGG, FN1, FUCA1, GGH, GSN, HBB, HP, HPR, HRG, HSPD1, IGF1, IGF2, ITGB3, ITIH3, ITIH4, KLKB1, KNG1, KRT1, LAMP1, LAMP2, LGALS3BP, LRG1, LTF, LYZ, MMP9, MMRN1, MPO, ORM1, ORM2, PF4, PLG, PPBP, PRG2,…
GO:0034774	secretory granule lumen	GO_CellularComponent-EBI-UniProt-GOA-ACAP-ARAP	0	0	[4, 5, 6, 7, 8, 9]	Group7	19.5531	70	None Specific Cluster	[A1BG, A2M, AHSG, ALB, APOA1, APOH, C3, CLU, ECM1, F5, FN1, GGH, GSN, HP, HRG, ITIH3, ITIH4, KNG1, LGALS3BP, LRG1, ORM1, ORM2, PLG, PROS1, SELENOP, SERPINA1, SERPINA3, SERPINA4, SERPINF2, SERPING1, SRGN, TF, THBS1, TTR, VWF]	[A1BG, A2M, ADA2, AHSG, ALDOA, APOA1, APOH, APP, B2M, C3, CAMP, CAT, CFD, CFP, CLEC3B, CLU, CRISP3, CTSD, DBH, ECM1, F13A1, F5, FERMT3, FGA, FGB, FGG, FN1, FUCA1, GGH, GSN, HP, HPR, HRG, IGF1, IGF2, ITIH3, ITIH4, KNG1, LGALS3BP, LRG1, LTF, LYZ, MMRN1, MPO, ORM1, ORM2, PF4, PLG, PPBP, PROS1, QSOX1, RARRES2, S100A8, SELENOP, SERPINA1, SERPINA3, SERPINA4, SERPINF2, SERPING1, SPARC, SPP2, SRGN, TF, T…	33.6538	66.3462	40.1426	59.8574	[A1BG, A2M, ADA2, AHSG, ALB, ALDOA, APOA1, APOH, APP, B2M, C3, CAMP, CAT, CFD, CFP, CLEC3B, CLU, CRISP3, CTSD, DBH, ECM1, F13A1, F5, FERMT3, FGA, FGB, FGG, FN1, FUCA1, GGH, GSN, HP, HPR, HRG, IGF1, IGF2, ITIH3, ITIH4, KNG1, LGALS3BP, LRG1, LTF, LYZ, MMRN1, MPO, ORM1, ORM2, PF4, PLG, PPBP, PROS1, QSOX1, RARRES2, S100A8, SELENOP, SERPINA1, SERPINA3, SERPINA4, SERPINF2, SERPING1, SPARC, SPP2, SRGN, …
GO:0031091	platelet alpha granule	GO_CellularComponent-EBI-UniProt-GOA-ACAP-ARAP	5.60519e-44	2.8026e-43	[4, 6, 7, 8, 9]	Group7	42.7083	41	None Specific Cluster	[A1BG, A2M, AHSG, ALB, CLU, F5, FN1, HRG, KNG1, ORM1, ORM2, PLG, PROS1, SELENOP, SERPINA1, SERPINA3, SERPINF2, SERPING1, SRGN, THBS1, VWF]	[A1BG, A2M, AHSG, ALDOA, APP, CD109, CFD, CLU, F13A1, F5, FERMT3, FGA, FGB, FGG, FN1, HRG, IGF1, IGF2, ITGB3, KNG1, MMRN1, ORM1, ORM2, PF4, PLG, PPBP, PROS1, QSOX1, SELENOP, SERPINA1, SERPINA3, SERPINA5, SERPINF2, SERPING1, SPARC, SRGN, THBS1, TIMP1, TMSB4X, VWF]	34.4262	65.5738	40.972	59.028	[A1BG, A2M, AHSG, ALB, ALDOA, APP, CD109, CFD, CLU, F13A1, F5, FERMT3, FGA, FGB, FGG, FN1, HRG, IGF1, IGF2, ITGB3, KNG1, MMRN1, ORM1, ORM2, PF4, PLG, PPBP, PROS1, QSOX1, SELENOP, SERPINA1, SERPINA3, SERPINA5, SERPINF2, SERPING1, SPARC, SRGN, THBS1, TIMP1, TMSB4X, VWF]
GO:0031093	platelet alpha granule lumen	GO_CellularComponent-EBI-UniProt-GOA-ACAP-ARAP	1.28919e-43	5.74532e-43	[5, 6, 7, 8, 9, 10]	Group7	51.3889	37	None Specific Cluster	[A1BG, A2M, AHSG, ALB, CLU, F5, FN1, HRG, KNG1, ORM1, ORM2, PLG, PROS1, SERPINA1, SERPINA3, SERPINF2, SERPING1, SRGN, THBS1, VWF]	[A1BG, A2M, AHSG, ALDOA, APP, CFD, CLU, F13A1, F5, FERMT3, FGA, FGB, FGG, FN1, HRG, IGF1, IGF2, KNG1, MMRN1, ORM1, ORM2, PF4, PLG, PPBP, PROS1, QSOX1, SERPINA1, SERPINA3, SERPINF2, SERPING1, SPARC, SRGN, THBS1, TIMP1, TMSB4X, VWF]	35.7143	64.2857	42.3468	57.6532	[A1BG, A2M, AHSG, ALB, ALDOA, APP, CFD, CLU, F13A1, F5, FERMT3, FGA, FGB, FGG, FN1, HRG, IGF1, IGF2, KNG1, MMRN1, ORM1, ORM2, PF4, PLG, PPBP, PROS1, QSOX1, SERPINA1, SERPINA3, SERPINF2, SERPING1, SPARC, SRGN, THBS1, TIMP1, TMSB4X, VWF]
GO:0034358	plasma lipoprotein particle	GO_CellularComponent-EBI-UniProt-GOA-ACAP-ARAP	2.43324e-32	8.84813e-32	[3, 4]	Group8	84	21	None Specific Cluster	[APOA1, APOA2, APOA4, APOB, APOC3, APOE, APOH, APOL1, CLU, LPA, PLTP, PON1]	[APOA1, APOA2, APOA4, APOB, APOC1, APOC2, APOC3, APOC4, APOE, APOH, APOL1, APOM, CETP, CLU, HPR, LCAT, LPA, PCYOX1, PLA2G7, PLTP, PON1]	36.3636	63.6364	43.036	56.964	[APOA1, APOA2, APOA4, APOB, APOC1, APOC2, APOC3, APOC4, APOE, APOH, APOL1, APOM, CETP, CLU, HPR, LCAT, LPA, PCYOX1, PLA2G7, PLTP, PON1]
GO:0034362	low-density lipoprotein particle	GO_CellularComponent-EBI-UniProt-GOA-ACAP-ARAP	7.25406e-08	9.06758e-08	[4, 5]	Group8	71.4286	5	Specific for Cluster #2	[APOB, APOE]	[APOB, APOC2, APOE, APOM, PLA2G7]	28.5714	71.4286	34.5912	65.4088	[APOB, APOC2, APOE, APOM, PLA2G7]
GO:0034364	high-density lipoprotein particle	GO_CellularComponent-EBI-UniProt-GOA-ACAP-ARAP	3.52632e-28	1.08502e-27	[4, 5]	Group8	85.7143	18	None Specific Cluster	[APOA1, APOA2, APOA4, APOC3, APOE, APOH, APOL1, CLU, PLTP, PON1]	[APOA1, APOA2, APOA4, APOC1, APOC2, APOC3, APOC4, APOE, APOH, APOL1, APOM, CETP, CLU, HPR, LCAT, PLA2G7, PLTP, PON1]	35.7143	64.2857	42.3468	57.6532	[APOA1, APOA2, APOA4, APOC1, APOC2, APOC3, APOC4, APOE, APOH, APOL1, APOM, CETP, CLU, HPR, LCAT, PLA2G7, PLTP, PON1]
GO:0042627	chylomicron	GO_CellularComponent-EBI-UniProt-GOA-ACAP-ARAP	1.23737e-13	2.35689e-13	[4, 5]	Group8	75	9	None Specific Cluster	[APOA1, APOA2, APOA4, APOB, APOC3, APOE, APOH]	[APOA1, APOA2, APOA4, APOB, APOC1, APOC2, APOC3, APOE, APOH]	43.75	56.25	50.6979	49.3021	[APOA1, APOA2, APOA4, APOB, APOC1, APOC2, APOC3, APOE, APOH]
GO:0034361	very-low-density lipoprotein particle	GO_CellularComponent-EBI-UniProt-GOA-ACAP-ARAP	2.08465e-19	5.21162e-19	[5, 6]	Group8	76.4706	13	None Specific Cluster	[APOA1, APOA2, APOA4, APOB, APOC3, APOE, APOH, APOL1]	[APOA1, APOA2, APOA4, APOB, APOC1, APOC2, APOC3, APOC4, APOE, APOH, APOL1, APOM, PCYOX1]	38.0952	61.9048	44.8613	55.1387	[APOA1, APOA2, APOA4, APOB, APOC1, APOC2, APOC3, APOC4, APOE, APOH, APOL1, APOM, PCYOX1]
GO:0034366	spherical high-density lipoprotein particle	GO_CellularComponent-EBI-UniProt-GOA-ACAP-ARAP	1.28241e-12	2.13735e-12	[5, 6]	Group8	80	8	None Specific Cluster	[APOA1, APOA2, APOC3, CLU, PON1]	[APOA1, APOA2, APOC2, APOC3, APOM, CLU, HPR, PON1]	38.4615	61.5385	45.2451	54.7549	[APOA1, APOA2, APOC2, APOC3, APOM, CLU, HPR, PON1]
GO:0005577	fibrinogen complex	GO_CellularComponent-EBI-UniProt-GOA-ACAP-ARAP	1.95943e-09	2.90286e-09	[2, 3, 4]	None	75	6	Specific for Cluster #2	[FN1, SERPINF2, THBS1]	[FGA, FGB, FGG, FN1, SERPINF2, THBS1]	33.3333	66.6667	39.7974	60.2026	[FGA, FGB, FGG, FN1, SERPINF2, THBS1]
GO:0005579	membrane attack complex	GO_CellularComponent-EBI-UniProt-GOA-ACAP-ARAP	1.41911e-08	1.9574e-08	[4, 5, 6]	None	60	6	None Specific Cluster	[C5, C6, C7, C8A, C8B, C9]	[C5, C6, C7, C8A, C8B, C9]	50	50	56.9358	43.0642	[C5, C6, C7, C8A, C8B, C9]
GO:0005615	extracellular space	GO_CellularComponent-EBI-UniProt-GOA-ACAP-ARAP	0	0	[2, 3]	None	8.69061	300	Specific for Cluster #2	[A1BG, A2M, AFM, AGT, AHSG, ALB, AMBP, APOA1, APOA2, APOA4, APOB, APOC3, APOD, APOE, APOH, APOL1, ATRN, AZGP1, BCHE, BTD, C1QB, C1QC, C1R, C1RL, C1S, C2, C3, C4B, C4BPA, C4BPB, C5, C6, C7, C8A, C8B, C8G, C9, CD14, CFB, CFH, CFI, CKB, CLU, COMP, CP, CPN2, ECM1, ENPP2, F10, F11, F12, F2, FBLN1, FCN3, FETUB, FN1, GC, GGH, GPLD1, GPX3, GSN, HABP2, HP, HPX, HRG, HYOU1, IGFALS, IGFBP3, IGHA1, IGHG2, IG…	[A1BG, A2M, ABI3BP, ACE, ACTA1, ACTB, ACTBL2, ADA2, ADIPOQ, AFM, AGT, AHSG, ALCAM, ALDOA, ALDOB, AMBP, ANPEP, APCS, APOA1, APOA2, APOA4, APOB, APOC1, APOC2, APOC3, APOC4, APOD, APOE, APOF, APOH, APOL1, APOM, APP, ATRN, AZGP1, B2M, BCHE, BLVRB, BST1, BTD, C1QA, C1QB, C1QC, C1R, C1RL, C1S, C2, C3, C4B, C4BPA, C4BPB, C5, C6, C7, C8A, C8B, C8G, C9, CA1, CACNA2D1, CALR, CAMP, CAT, CD14, CD44, CD5L, CD…	28.6747	71.3253	34.7057	65.2943	[A1BG, A2M, ABI3BP, ACE, ACTA1, ACTB, ACTBL2, ADA2, ADIPOQ, AFM, AGT, AHSG, ALB, ALCAM, ALDOA, ALDOB, AMBP, ANPEP, APCS, APOA1, APOA2, APOA4, APOB, APOC1, APOC2, APOC3, APOC4, APOD, APOE, APOF, APOH, APOL1, APOM, APP, ATRN, AZGP1, B2M, BCHE, BLVRB, BST1, BTD, C1QA, C1QB, C1QC, C1R, C1RL, C1S, C2, C3, C4B, C4BPA, C4BPB, C5, C6, C7, C8A, C8B, C8G, C9, CA1, CACNA2D1, CALR, CAMP, CAT, CD14, CD44, CD5…
GO:0005902	microvillus	GO_CellularComponent-EBI-UniProt-GOA-ACAP-ARAP	0.00420629	0.00431414	[5]	None	9.61539	5	Specific for Cluster #2	[]	[AOC3, CD44, ICAM2, ITGB3, VCAM1]	0	100	0	100	[AOC3, CD44, ICAM2, ITGB3, VCAM1]
GO:0030055	cell-substrate junction	GO_CellularComponent-EBI-UniProt-GOA-ACAP-ARAP	2.03028e-09	2.90039e-09	[4]	None	7.29927	30	Specific for Cluster #2	[CFH, GSN, HYOU1, LRP1]	[ACTB, ALCAM, B2M, CALR, CAT, CD44, CDH13, CFH, ENG, FERMT3, FLNA, GSN, HSP90B1, HSPA5, HSPG2, ICAM1, ITGB3, LCP1, MCAM, NRP1, PFN1, PROCR, PVR, RPS19, TLN1, TNC, TPM4, VCL]	12.5	87.5	15.8868	84.1132	[ACTB, ALCAM, B2M, CALR, CAT, CD44, CDH13, CFH, ENG, FERMT3, FLNA, GSN, HSP90B1, HSPA5, HSPG2, HYOU1, ICAM1, ITGB3, LCP1, LRP1, MCAM, NRP1, PFN1, PROCR, PVR, RPS19, TLN1, TNC, TPM4, VCL]
GO:0030667	secretory granule membrane	GO_CellularComponent-EBI-UniProt-GOA-ACAP-ARAP	0.000606481	0.000655655	[4, 5, 6, 7, 8, 9]	None	5.2459	16	Specific for Cluster #2	[CD14, CLU, LAMP2, SELENOP, VNN1]	[ANPEP, BST1, CD109, CD14, CD44, CLU, DBH, ITGB3, LAMP1, LAMP2, PTPRJ, SELENOP, SELL, SERPINA5, SPARC, VNN1]	23.8095	76.1905	29.2367	70.7633	[ANPEP, BST1, CD109, CD14, CD44, CLU, DBH, ITGB3, LAMP1, LAMP2, PTPRJ, SELENOP, SELL, SERPINA5, SPARC, VNN1]
GO:0042827	platelet dense granule	GO_CellularComponent-EBI-UniProt-GOA-ACAP-ARAP	1.37127e-13	2.49322e-13	[4, 6, 7, 8, 9]	None	50	11	None Specific Cluster	[APOH, ECM1, ITIH3, ITIH4, LAMP2, LGALS3BP, SELENOP, SERPINA4]	[APOH, CLEC3B, ECM1, ITIH3, ITIH4, LAMP2, LGALS3BP, RARRES2, SELENOP, SERPINA4, SPP2]	42.1053	57.8947	49.0196	50.9804	[APOH, CLEC3B, ECM1, ITIH3, ITIH4, LAMP2, LGALS3BP, RARRES2, SELENOP, SERPINA4, SPP2]
GO:0072562	blood microparticle	GO_CellularComponent-EBI-UniProt-GOA-ACAP-ARAP	0	0	[2, 3, 4]	None	52.5641	82	None Specific Cluster	[A1BG, A2M, AFM, AGT, AHSG, ALB, AMBP, APOA1, APOA2, APOA4, APOE, APOL1, BCHE, C1QB, C1QC, C1R, C1S, C3, C4B, C4BPA, C8A, C8G, C9, CFB, CFH, CLU, CP, CPN2, F2, FCN3, FN1, GC, GSN, HP, HPX, HRG, IGHA1, IGHG2, IGHM, IGKC, IGLC3, ITIH1, ITIH2, ITIH4, JCHAIN, KNG1, LGALS3BP, ORM1, ORM2, PLG, PON1, PROS1, SERPINA3, SERPINC1, SERPINF2, SERPING1, TF, VTN]	[A1BG, A2M, ACTA1, ACTB, AFM, AGT, AHSG, AMBP, APCS, APOA1, APOA2, APOA4, APOE, APOL1, BCHE, C1QB, C1QC, C1R, C1S, C3, C4B, C4BPA, C8A, C8G, C9, CD5L, CFB, CFH, CFHR1, CFHR3, CLU, CP, CPN2, F13A1, F2, FCN2, FCN3, FGA, FGB, FGG, FN1, GC, GSN, HBA1, HBB, HBD, HP, HPR, HPX, HRG, HSPA7, IGHA1, IGHG2, IGHG3, IGHG4, IGHM, IGHV3-7, IGKC, IGKV4-1, IGLC3, ITIH1, ITIH2, ITIH4, JCHAIN, KNG1, KRT1, LGALS3BP,…	41.7266	58.2734	48.631	51.369	[A1BG, A2M, ACTA1, ACTB, AFM, AGT, AHSG, ALB, AMBP, APCS, APOA1, APOA2, APOA4, APOE, APOL1, BCHE, C1QB, C1QC, C1R, C1S, C3, C4B, C4BPA, C8A, C8G, C9, CD5L, CFB, CFH, CFHR1, CFHR3, CLU, CP, CPN2, F13A1, F2, FCN2, FCN3, FGA, FGB, FGG, FN1, GC, GSN, HBA1, HBB, HBD, HP, HPR, HPX, HRG, HSPA7, IGHA1, IGHG2, IGHG3, IGHG4, IGHM, IGHV3-7, IGKC, IGKV4-1, IGLC3, ITIH1, ITIH2, ITIH4, JCHAIN, KNG1, KRT1, LGAL…
GO:1904813	ficolin-1-rich granule lumen	GO_CellularComponent-EBI-UniProt-GOA-ACAP-ARAP	3.08124e-08	3.9758e-08	[4, 5, 7, 8, 9, 10]	None	11.4286	16	Specific for Cluster #2	[A1BG, GSN, LRG1, SERPINA1]	[A1BG, ALDOA, CALML5, CAT, CFD, CST3, CTSD, GSN, HBB, KRT1, LRG1, MMP9, PRG2, S100A8, SERPINA1, VCL]	20	80	24.8419	75.1581	[A1BG, ALDOA, CALML5, CAT, CFD, CST3, CTSD, GSN, HBB, KRT1, LRG1, MMP9, PRG2, S100A8, SERPINA1, VCL]

## Sheet: Molecular functions
GOID	GOTerm	Ontology Source	Term PValue	Term PValue Corrected with Benjamini-Hochberg	GOLevels	GOGroups	% Associated Genes	Nr. Genes	Cluster	Genes Cluster #1	Genes Cluster #2	%Genes Cluster #1	%Genes Cluster #2	%Genes Cluster #1.adjusted.to.input.list.size	%Genes Cluster #2.adjusted.to.input.list.size	Associated Genes Found
GO:0033002	muscle cell proliferation	GO_BiologicalProcess-EBI-UniProt-GOA-ACAP-ARAP	4.12063e-05	4.8074e-05	[3]	Group00	11.6883	9	Specific for Cluster #2	[APOD, IGFBP3, THBS1]	[ADIPOQ, APOD, CDH13, ERN1, IGF1, IGFBP3, MMP2, MMP9, THBS1]	25	75	30.5895	69.4105	[ADIPOQ, APOD, CDH13, ERN1, IGF1, IGFBP3, MMP2, MMP9, THBS1]
GO:0048659	smooth muscle cell proliferation	GO_BiologicalProcess-EBI-UniProt-GOA-ACAP-ARAP	1.49205e-05	1.87063e-05	[4]	Group00	13.2353	9	Specific for Cluster #2	[APOD, IGFBP3, THBS1]	[ADIPOQ, APOD, CDH13, ERN1, IGF1, IGFBP3, MMP2, MMP9, THBS1]	25	75	30.5895	69.4105	[ADIPOQ, APOD, CDH13, ERN1, IGF1, IGFBP3, MMP2, MMP9, THBS1]
GO:0048660	regulation of smooth muscle cell proliferation	GO_BiologicalProcess-EBI-UniProt-GOA-ACAP-ARAP	1.31928e-05	1.67909e-05	[4, 5]	Group00	13.4328	9	Specific for Cluster #2	[APOD, IGFBP3, THBS1]	[ADIPOQ, APOD, CDH13, ERN1, IGF1, IGFBP3, MMP2, MMP9, THBS1]	25	75	30.5895	69.4105	[ADIPOQ, APOD, CDH13, ERN1, IGF1, IGFBP3, MMP2, MMP9, THBS1]
GO:0002443	leukocyte mediated immunity	GO_BiologicalProcess-EBI-UniProt-GOA-ACAP-ARAP	0.000385603	0.000395008	[3]	Group01	8	10	Specific for Cluster #2	[C4BPA, C4BPB, F2]	[B2M, C4BPA, C4BPB, CADM1, CHGA, F2, HLA-A, HSPD1, LAMP1, PVR]	23.0769	76.9231	28.3993	71.6007	[B2M, C4BPA, C4BPB, CADM1, CHGA, F2, HLA-A, HSPD1, LAMP1, PVR]
GO:0050778	positive regulation of immune response	GO_BiologicalProcess-EBI-UniProt-GOA-ACAP-ARAP	1.1061e-12	6.40774e-12	[3, 4, 5]	Group01	11.5385	27	Specific for Cluster #2	[A2M, C2, C3, C4B, C4BPA, C4BPB, C8A, CFH, FCN3, GPLD1, HRG, MASP1, SERPING1]	[A2M, B2M, C2, C3, C4B, C4BPA, C4BPB, C8A, CADM1, CFH, COLEC11, FCN2, FCN3, GPLD1, HLA-A, HRG, HSPD1, KRT1, LAMP1, MASP1, MASP2, MBL2, PTPRJ, PVR, RFTN1, RPS19, SERPING1]	32.5	67.5	38.8967	61.1033	[A2M, B2M, C2, C3, C4B, C4BPA, C4BPB, C8A, CADM1, CFH, COLEC11, FCN2, FCN3, GPLD1, HLA-A, HRG, HSPD1, KRT1, LAMP1, MASP1, MASP2, MBL2, PTPRJ, PVR, RFTN1, RPS19, SERPING1]
GO:0002703	regulation of leukocyte mediated immunity	GO_BiologicalProcess-EBI-UniProt-GOA-ACAP-ARAP	0.000734277	0.000743124	[4, 5]	Group01	8.88889	8	Specific for Cluster #2	[C4BPA, C4BPB]	[B2M, C4BPA, C4BPB, CADM1, HLA-A, HSPD1, LAMP1, PVR]	20	80	24.8419	75.1581	[B2M, C4BPA, C4BPB, CADM1, HLA-A, HSPD1, LAMP1, PVR]
GO:0002706	regulation of lymphocyte mediated immunity	GO_BiologicalProcess-EBI-UniProt-GOA-ACAP-ARAP	0.000192309	0.00020067	[5, 6]	Group01	10.8108	8	Specific for Cluster #2	[C4BPA, C4BPB]	[B2M, C4BPA, C4BPB, CADM1, HLA-A, HSPD1, LAMP1, PVR]	20	80	24.8419	75.1581	[B2M, C4BPA, C4BPB, CADM1, HLA-A, HSPD1, LAMP1, PVR]
GO:0004857	enzyme inhibitor activity	GO_BiologicalProcess-EBI-UniProt-GOA-ACAP-ARAP	3.19444e-06	4.66666e-06	[5]	Group02	9.03614	15	Specific for Cluster #2	[A2M, APOA2, APOC3, KNG1, SERPINA1, SERPINF2, SERPING1]	[A2M, APOA2, APOC1, APOC2, APOC3, APP, CST3, GAPDH, KNG1, LTF, SERPINA1, SERPINA5, SERPINF2, SERPING1, TIMP1]	31.8182	68.1818	38.1566	61.8434	[A2M, APOA2, APOC1, APOC2, APOC3, APP, CST3, GAPDH, KNG1, LTF, SERPINA1, SERPINA5, SERPINF2, SERPING1, TIMP1]
GO:0051346	negative regulation of hydrolase activity	GO_BiologicalProcess-EBI-UniProt-GOA-ACAP-ARAP	1.63682e-07	3.27364e-07	[5]	Group02	8.23529	21	Specific for Cluster #2	[A2M, APOA2, APOC3, ECM1, KNG1, SERPINA1, SERPINF2, SERPING1, THBS1, VTN]	[A2M, APCS, APOA2, APOC1, APOC3, APP, CD44, CST3, ECM1, GAPDH, KNG1, LTF, MARF1, MMP9, SERPINA1, SERPINA5, SERPINF2, SERPING1, THBS1, TIMP1, VTN]	32.2581	67.7419	38.6344	61.3656	[A2M, APCS, APOA2, APOC1, APOC3, APP, CD44, CST3, ECM1, GAPDH, KNG1, LTF, MARF1, MMP9, SERPINA1, SERPINA5, SERPINF2, SERPING1, THBS1, TIMP1, VTN]
GO:0052547	regulation of peptidase activity	GO_BiologicalProcess-EBI-UniProt-GOA-ACAP-ARAP	7.67367e-09	2.01434e-08	[5, 6, 7]	Group02	8.66426	24	Specific for Cluster #2	[A2M, ECM1, GSN, KNG1, SERPINA1, SERPINF2, SERPING1, THBS1, VTN]	[A2M, APP, CD44, CNTN1, CST3, CTSD, ECM1, GAPDH, GSN, HSPD1, KNG1, LTF, MBL2, MMP9, PCOLCE, PRG2, S100A8, SERPINA1, SERPINA5, SERPINF2, SERPING1, THBS1, TIMP1, VTN]	27.2727	72.7273	33.1458	66.8542	[A2M, APP, CD44, CNTN1, CST3, CTSD, ECM1, GAPDH, GSN, HSPD1, KNG1, LTF, MBL2, MMP9, PCOLCE, PRG2, S100A8, SERPINA1, SERPINA5, SERPINF2, SERPING1, THBS1, TIMP1, VTN]
GO:0045861	negative regulation of proteolysis	GO_BiologicalProcess-EBI-UniProt-GOA-ACAP-ARAP	1.43113e-06	2.20579e-06	[5, 6, 7, 8]	Group02	8.58586	17	None Specific Cluster	[A2M, ECM1, F2, KNG1, SERPINA1, SERPINF2, SERPING1, THBS1, VTN]	[A2M, APP, CD44, CST3, ECM1, F2, GAPDH, KNG1, LTF, MMP9, SERPINA1, SERPINA5, SERPINF2, SERPING1, THBS1, TIMP1, VTN]	34.6154	65.3846	41.1745	58.8255	[A2M, APP, CD44, CST3, ECM1, F2, GAPDH, KNG1, LTF, MMP9, SERPINA1, SERPINA5, SERPINF2, SERPING1, THBS1, TIMP1, VTN]
GO:0061134	peptidase regulator activity	GO_BiologicalProcess-EBI-UniProt-GOA-ACAP-ARAP	7.40181e-07	1.25606e-06	[5, 6, 7, 8]	Group02	12.9032	12	Specific for Cluster #2	[A2M, KNG1, SERPINA1, SERPINF2, SERPING1]	[A2M, APP, CST3, GAPDH, KNG1, LTF, PCOLCE, SERPINA1, SERPINA5, SERPINF2, SERPING1, TIMP1]	29.4118	70.5882	35.5205	64.4795	[A2M, APP, CST3, GAPDH, KNG1, LTF, PCOLCE, SERPINA1, SERPINA5, SERPINF2, SERPING1, TIMP1]
KEGG:05020	Prion diseases	KEGG	4.53903e-12	2.45986e-11	[-1]	Group03	34.2857	12	None Specific Cluster	[C1QB, C1QC, C5, C6, C7, C8A, C8B, C8G, C9]	[C1QA, C1QB, C1QC, C5, C6, C7, C8A, C8B, C8G, C9, HSPA5, NCAM1]	42.8571	57.1429	49.7888	50.2112	[C1QA, C1QB, C1QC, C5, C6, C7, C8A, C8B, C8G, C9, HSPA5, NCAM1]
KEGG:05133	Pertussis	KEGG	7.51561e-10	2.52524e-09	[-1]	Group03	18.4211	14	None Specific Cluster	[C1QB, C1QC, C1R, C1S, C2, C3, C4B, C4BPA, C4BPB, C5, CD14, SERPING1]	[C1QA, C1QB, C1QC, C1R, C1S, C2, C3, C4B, C4BPA, C4BPB, C5, CALML5, CD14, SERPING1]	46.1538	53.8462	53.123	46.877	[C1QA, C1QB, C1QC, C1R, C1S, C2, C3, C4B, C4BPA, C4BPB, C5, CALML5, CD14, SERPING1]
KEGG:05150	Staphylococcus aureus infection	KEGG	6.78653e-17	7.60091e-16	[-1]	Group03	22.9167	22	None Specific Cluster	[C1QB, C1QC, C1R, C1S, C2, C3, C4B, C5, CFB, CFH, CFI, MASP1, PLG]	[C1QA, C1QB, C1QC, C1R, C1S, C2, C3, C4B, C5, CAMP, CFB, CFD, CFH, CFI, FCGR3A, FGG, ICAM1, KRT9, MASP1, MASP2, MBL2, PLG]	37.1429	62.8571	43.8596	56.1404	[C1QA, C1QB, C1QC, C1R, C1S, C2, C3, C4B, C5, CAMP, CFB, CFD, CFH, CFI, FCGR3A, FGG, ICAM1, KRT9, MASP1, MASP2, MBL2, PLG]
KEGG:05322	Systemic lupus erythematosus	KEGG	7.90228e-10	2.6031e-09	[-1]	Group03	13.2353	18	None Specific Cluster	[C1QB, C1QC, C1R, C1S, C2, C3, C4B, C5, C6, C7, C8A, C8B, C8G, C9]	[C1QA, C1QB, C1QC, C1R, C1S, C2, C3, C4B, C5, C6, C7, C8A, C8B, C8G, C9, FCGR3A, H2AC14, H3C13]	43.75	56.25	50.6979	49.3021	[C1QA, C1QB, C1QC, C1R, C1S, C2, C3, C4B, C5, C6, C7, C8A, C8B, C8G, C9, FCGR3A, H2AC14, H3C13]
GO:0050764	regulation of phagocytosis	GO_BiologicalProcess-EBI-UniProt-GOA-ACAP-ARAP	1.76922e-07	3.45616e-07	[4, 5, 6]	Group03	21.9512	9	None Specific Cluster	[AHSG, APOA1, APOA2, C2, C3, C4B, C4BPA, C4BPB]	[ADIPOQ, AHSG, APOA1, APOA2, C2, C3, C4B, C4BPA, C4BPB]	47.0588	52.9412	54.0275	45.9725	[ADIPOQ, AHSG, APOA1, APOA2, C2, C3, C4B, C4BPA, C4BPB]
GO:0090132	epithelium migration	GO_BiologicalProcess-EBI-UniProt-GOA-ACAP-ARAP	4.1044e-07	7.33553e-07	[3]	Group04	8.48214	19	Specific for Cluster #2	[AGT, APOE, APOH, ENPP2, GPLD1, HRG, THBS1]	[AGT, APOE, APOH, CALR, CDH13, CDH5, ENPP2, FLT4, GPLD1, HRG, ITGB3, MMP9, NRP1, PFN1, PRSS3, PTPRG, SPARC, THBS1, TMSB4X]	26.9231	73.0769	32.7548	67.2452	[AGT, APOE, APOH, CALR, CDH13, CDH5, ENPP2, FLT4, GPLD1, HRG, ITGB3, MMP9, NRP1, PFN1, PRSS3, PTPRG, SPARC, THBS1, TMSB4X]
GO:0001935	endothelial cell proliferation	GO_BiologicalProcess-EBI-UniProt-GOA-ACAP-ARAP	1.82574e-05	2.25532e-05	[4]	Group04	10.3774	11	Specific for Cluster #2	[APOE, APOH, ECM1, THBS1]	[APOE, APOH, CDH13, CNTN1, ECM1, ERN1, FLT4, ITGB3, SPARC, THBS1, THBS4]	26.6667	73.3333	32.4675	67.5325	[APOE, APOH, CDH13, CNTN1, ECM1, ERN1, FLT4, ITGB3, SPARC, THBS1, THBS4]
GO:0001667	ameboidal-type cell migration	GO_BiologicalProcess-EBI-UniProt-GOA-ACAP-ARAP	2.50488e-08	5.53711e-08	[4, 5]	Group04	8.8	22	Specific for Cluster #2	[AGT, APOE, APOH, ENPP2, FN1, GPLD1, HRG, THBS1]	[AGT, APOE, APOH, CALR, CDH13, CDH5, ENPP2, FLT4, FN1, GPLD1, HRG, ITGB3, MEGF8, MMP9, NRP1, PFN1, PRSS3, PTPRG, SPARC, THBS1, TIMP1, TMSB4X]	26.6667	73.3333	32.4675	67.5325	[AGT, APOE, APOH, CALR, CDH13, CDH5, ENPP2, FLT4, FN1, GPLD1, HRG, ITGB3, MEGF8, MMP9, NRP1, PFN1, PRSS3, PTPRG, SPARC, THBS1, TIMP1, TMSB4X]
GO:0010631	epithelial cell migration	GO_BiologicalProcess-EBI-UniProt-GOA-ACAP-ARAP	4.1044e-07	7.33553e-07	[4, 5, 6]	Group04	8.48214	19	Specific for Cluster #2	[AGT, APOE, APOH, ENPP2, GPLD1, HRG, THBS1]	[AGT, APOE, APOH, CALR, CDH13, CDH5, ENPP2, FLT4, GPLD1, HRG, ITGB3, MMP9, NRP1, PFN1, PRSS3, PTPRG, SPARC, THBS1, TMSB4X]	26.9231	73.0769	32.7548	67.2452	[AGT, APOE, APOH, CALR, CDH13, CDH5, ENPP2, FLT4, GPLD1, HRG, ITGB3, MMP9, NRP1, PFN1, PRSS3, PTPRG, SPARC, THBS1, TMSB4X]
GO:0010632	regulation of epithelial cell migration	GO_BiologicalProcess-EBI-UniProt-GOA-ACAP-ARAP	2.48324e-06	3.6919e-06	[3, 4, 5, 6, 7]	Group04	8.69565	16	Specific for Cluster #2	[AGT, APOE, APOH, ENPP2, GPLD1, HRG, THBS1]	[AGT, APOE, APOH, CALR, ENPP2, FLT4, GPLD1, HRG, ITGB3, MMP9, NRP1, PFN1, PTPRG, SPARC, THBS1, TMSB4X]	30.4348	69.5652	36.6457	63.3543	[AGT, APOE, APOH, CALR, ENPP2, FLT4, GPLD1, HRG, ITGB3, MMP9, NRP1, PFN1, PTPRG, SPARC, THBS1, TMSB4X]
GO:0001936	regulation of endothelial cell proliferation	GO_BiologicalProcess-EBI-UniProt-GOA-ACAP-ARAP	3.88053e-05	4.55895e-05	[5, 6]	Group04	10.5263	10	Specific for Cluster #2	[APOE, APOH, ECM1, THBS1]	[APOE, APOH, CDH13, CNTN1, ECM1, FLT4, ITGB3, SPARC, THBS1, THBS4]	28.5714	71.4286	34.5912	65.4088	[APOE, APOH, CDH13, CNTN1, ECM1, FLT4, ITGB3, SPARC, THBS1, THBS4]
GO:0010634	positive regulation of epithelial cell migration	GO_BiologicalProcess-EBI-UniProt-GOA-ACAP-ARAP	1.11445e-05	1.44021e-05	[3, 4, 5, 6, 7, 8]	Group04	10	12	Specific for Cluster #2	[AGT, ENPP2, GPLD1, THBS1]	[AGT, CALR, ENPP2, FLT4, GPLD1, ITGB3, MMP9, NRP1, PFN1, SPARC, THBS1, TMSB4X]	25	75	30.5895	69.4105	[AGT, CALR, ENPP2, FLT4, GPLD1, ITGB3, MMP9, NRP1, PFN1, SPARC, THBS1, TMSB4X]
GO:0010594	regulation of endothelial cell migration	GO_BiologicalProcess-EBI-UniProt-GOA-ACAP-ARAP	4.89092e-05	5.58963e-05	[4, 5, 6, 7, 8]	Group04	8.63309	12	Specific for Cluster #2	[AGT, APOE, APOH, GPLD1, HRG, THBS1]	[AGT, APOE, APOH, CALR, FLT4, GPLD1, HRG, ITGB3, NRP1, SPARC, THBS1, TMSB4X]	33.3333	66.6667	39.7974	60.2026	[AGT, APOE, APOH, CALR, FLT4, GPLD1, HRG, ITGB3, NRP1, SPARC, THBS1, TMSB4X]
GO:0043542	endothelial cell migration	GO_BiologicalProcess-EBI-UniProt-GOA-ACAP-ARAP	3.99035e-06	5.77913e-06	[5, 6, 7]	Group04	8.87574	15	Specific for Cluster #2	[AGT, APOE, APOH, GPLD1, HRG, THBS1]	[AGT, APOE, APOH, CALR, CDH13, CDH5, FLT4, GPLD1, HRG, ITGB3, NRP1, PRSS3, SPARC, THBS1, TMSB4X]	28.5714	71.4286	34.5912	65.4088	[AGT, APOE, APOH, CALR, CDH13, CDH5, FLT4, GPLD1, HRG, ITGB3, NRP1, PRSS3, SPARC, THBS1, TMSB4X]
GO:0010595	positive regulation of endothelial cell migration	GO_BiologicalProcess-EBI-UniProt-GOA-ACAP-ARAP	0.000153752	0.000163483	[4, 5, 6, 7, 8, 9]	Group04	9.89011	9	Specific for Cluster #2	[AGT, GPLD1, THBS1]	[AGT, CALR, FLT4, GPLD1, ITGB3, NRP1, SPARC, THBS1, TMSB4X]	25	75	30.5895	69.4105	[AGT, CALR, FLT4, GPLD1, ITGB3, NRP1, SPARC, THBS1, TMSB4X]
GO:0098754	detoxification	GO_BiologicalProcess-EBI-UniProt-GOA-ACAP-ARAP	1.16387e-05	1.4926e-05	[1, 4]	Group05	13.6364	9	Specific for Cluster #2	[APOA4, APOE, GPX3]	[APOA4, APOE, APOM, CAT, GPX3, HBA1, HBB, MPO, PRDX2]	25	75	30.5895	69.4105	[APOA4, APOE, APOM, CAT, GPX3, HBA1, HBB, MPO, PRDX2]
GO:0009636	response to toxic substance	GO_BiologicalProcess-EBI-UniProt-GOA-ACAP-ARAP	2.40503e-05	2.88604e-05	[3]	Group05	8.09249	14	Specific for Cluster #2	[APOA4, APOE, CLU, GPX3, HP]	[ACTB, APOA4, APOE, APOM, B2M, CAT, CLU, GPX3, HBA1, HBB, HP, HPR, MPO, PRDX2]	26.3158	73.6842	32.0737	67.9263	[ACTB, APOA4, APOE, APOM, B2M, CAT, CLU, GPX3, HBA1, HBB, HP, HPR, MPO, PRDX2]
GO:0072593	reactive oxygen species metabolic process	GO_BiologicalProcess-EBI-UniProt-GOA-ACAP-ARAP	4.23967e-05	4.91218e-05	[3]	Group05	8.75912	12	Specific for Cluster #2	[APOA4, CLU, F2, HP, THBS1]	[APOA4, CAT, CLU, CRP, F2, HBA1, HBB, HP, HPR, MPO, PRDX2, THBS1]	29.4118	70.5882	35.5205	64.4795	[APOA4, CAT, CLU, CRP, F2, HBA1, HBB, HP, HPR, MPO, PRDX2, THBS1]
GO:1990748	cellular detoxification	GO_BiologicalProcess-EBI-UniProt-GOA-ACAP-ARAP	5.99399e-06	8.25402e-06	[2, 5]	Group05	14.7541	9	Specific for Cluster #2	[APOA4, APOE, GPX3]	[APOA4, APOE, APOM, CAT, GPX3, HBA1, HBB, MPO, PRDX2]	25	75	30.5895	69.4105	[APOA4, APOE, APOM, CAT, GPX3, HBA1, HBB, MPO, PRDX2]
GO:0000302	response to reactive oxygen species	GO_BiologicalProcess-EBI-UniProt-GOA-ACAP-ARAP	8.44834e-05	9.27661e-05	[4]	Group05	9.61539	10	Specific for Cluster #2	[APOA4, APOD, CLU, HP]	[APOA4, APOD, CAT, CLU, HBA1, HBB, HP, HPR, MMP9, PRDX2]	28.5714	71.4286	34.5912	65.4088	[APOA4, APOD, CAT, CLU, HBA1, HBB, HP, HPR, MMP9, PRDX2]
GO:0042737	drug catabolic process	GO_BiologicalProcess-EBI-UniProt-GOA-ACAP-ARAP	7.87663e-06	1.04195e-05	[4]	Group05	14.2857	9	Specific for Cluster #2	[APOA4, HP]	[ADA2, APOA4, CAT, DBH, HBA1, HBB, HP, HPR, MPO]	18.1818	81.8182	22.7085	77.2915	[ADA2, APOA4, CAT, DBH, HBA1, HBB, HP, HPR, MPO]
GO:0051187	cofactor catabolic process	GO_BiologicalProcess-EBI-UniProt-GOA-ACAP-ARAP	2.25338e-07	4.25358e-07	[4]	Group05	25.8065	8	Specific for Cluster #2	[APOA4, HP]	[APOA4, BLVRB, CAT, HBA1, HBB, HP, HPR, MPO]	20	80	24.8419	75.1581	[APOA4, BLVRB, CAT, HBA1, HBB, HP, HPR, MPO]
GO:0097237	cellular response to toxic substance	GO_BiologicalProcess-EBI-UniProt-GOA-ACAP-ARAP	1.55884e-05	1.93988e-05	[4]	Group05	9.67742	12	Specific for Cluster #2	[APOA4, APOE, CLU, GPX3]	[ACTB, APOA4, APOE, APOM, B2M, CAT, CLU, GPX3, HBA1, HBB, MPO, PRDX2]	25	75	30.5895	69.4105	[ACTB, APOA4, APOE, APOM, B2M, CAT, CLU, GPX3, HBA1, HBB, MPO, PRDX2]
GO:0098869	cellular oxidant detoxification	GO_BiologicalProcess-EBI-UniProt-GOA-ACAP-ARAP	1.78234e-06	2.67351e-06	[3, 6]	Group05	16.9811	9	Specific for Cluster #2	[APOA4, APOE, GPX3]	[APOA4, APOE, APOM, CAT, GPX3, HBA1, HBB, MPO, PRDX2]	25	75	30.5895	69.4105	[APOA4, APOE, APOM, CAT, GPX3, HBA1, HBB, MPO, PRDX2]
GO:0016209	antioxidant activity	GO_BiologicalProcess-EBI-UniProt-GOA-ACAP-ARAP	7.41582e-07	1.24586e-06	[4, 7]	Group05	18.75	9	Specific for Cluster #2	[APOA4, APOE, GPX3]	[APOA4, APOE, APOM, CAT, GPX3, HBA1, HBB, MPO, PRDX2]	25	75	30.5895	69.4105	[APOA4, APOE, APOM, CAT, GPX3, HBA1, HBB, MPO, PRDX2]
KEGG:04979	Cholesterol metabolism	KEGG	8.55584e-14	5.52839e-13	[-1]	Group06	30	15	None Specific Cluster	[APOA1, APOA2, APOA4, APOB, APOC3, APOE, APOH, LPA, LRP1, PCSK9, PLTP]	[APOA1, APOA2, APOA4, APOB, APOC1, APOC2, APOC3, APOE, APOH, CETP, LCAT, LPA, PCSK9, PLTP]	44	56	50.9517	49.0483	[APOA1, APOA2, APOA4, APOB, APOC1, APOC2, APOC3, APOE, APOH, CETP, LCAT, LPA, LRP1, PCSK9, PLTP]
GO:0034381	plasma lipoprotein particle clearance	GO_BiologicalProcess-EBI-UniProt-GOA-ACAP-ARAP	4.427e-09	1.26057e-08	[2, 3, 4]	Group06	40	8	None Specific Cluster	[APOA2, APOB, APOC3, APOE, PCSK9]	[ADIPOQ, APOA2, APOB, APOC1, APOC2, APOC3, APOE, PCSK9]	38.4615	61.5385	45.2451	54.7549	[ADIPOQ, APOA2, APOB, APOC1, APOC2, APOC3, APOE, PCSK9]
GO:1905953	negative regulation of lipid localization	GO_BiologicalProcess-EBI-UniProt-GOA-ACAP-ARAP	1.27308e-07	2.57684e-07	[2, 3, 4, 5]	Group06	27.5862	8	Specific for Cluster #2	[APOA2, APOC3, PCSK9, THBS1]	[APOA2, APOC1, APOC2, APOC3, CRP, ITGB3, PCSK9, THBS1]	33.3333	66.6667	39.7974	60.2026	[APOA2, APOC1, APOC2, APOC3, CRP, ITGB3, PCSK9, THBS1]
GO:0006909	phagocytosis	GO_BiologicalProcess-EBI-UniProt-GOA-ACAP-ARAP	2.52518e-09	7.31431e-09	[3, 5]	Group06	16.8675	14	None Specific Cluster	[AHSG, APOA1, APOA2, C2, C3, C4B, C4BPA, C4BPB, FCN3, LRP1, THBS1]	[ADIPOQ, AHSG, APOA1, APOA2, C2, C3, C4B, C4BPA, C4BPB, FCN2, FCN3, ITGB3, THBS1]	45.8333	54.1667	52.8015	47.1985	[ADIPOQ, AHSG, APOA1, APOA2, C2, C3, C4B, C4BPA, C4BPB, FCN2, FCN3, ITGB3, LRP1, THBS1]
GO:0060627	regulation of vesicle-mediated transport	GO_BiologicalProcess-EBI-UniProt-GOA-ACAP-ARAP	4.34129e-11	1.82334e-10	[3, 4, 5]	Group06	10.6838	25	None Specific Cluster	[AHSG, APOA1, APOA2, APOC3, APOE, C2, C3, C4B, C4BPA, C4BPB, CLU, LRP1, PCSK9, TF, VTN]	[ADIPOQ, AHSG, APOA1, APOA2, APOC1, APOC2, APOC3, APOE, B2M, C2, C3, C4B, C4BPA, C4BPB, CDH13, CLU, FGA, FGB, FGG, ITGB3, LAMP1, PCSK9, TF, VTN]	38.4615	61.5385	45.2451	54.7549	[ADIPOQ, AHSG, APOA1, APOA2, APOC1, APOC2, APOC3, APOE, B2M, C2, C3, C4B, C4BPA, C4BPB, CDH13, CLU, FGA, FGB, FGG, ITGB3, LAMP1, LRP1, PCSK9, TF, VTN]
GO:0006898	receptor-mediated endocytosis	GO_BiologicalProcess-EBI-UniProt-GOA-ACAP-ARAP	1.11445e-05	1.44021e-05	[4, 6]	Group06	10	12	None Specific Cluster	[APOC3, APOE, CLU, LRP1, PCSK9, TF, VTN]	[APOC1, APOC2, APOC3, APOE, B2M, CLU, ITGB3, MRC1, PCSK9, TF, VTN]	38.8889	61.1111	45.6919	54.3081	[APOC1, APOC2, APOC3, APOE, B2M, CLU, ITGB3, LRP1, MRC1, PCSK9, TF, VTN]
GO:0030100	regulation of endocytosis	GO_BiologicalProcess-EBI-UniProt-GOA-ACAP-ARAP	1.31089e-06	2.05822e-06	[4, 5, 6]	Group06	12.2449	12	None Specific Cluster	[APOC3, APOE, CLU, LRP1, PCSK9, TF, VTN]	[APOC1, APOC2, APOC3, APOE, B2M, CDH13, CLU, ITGB3, PCSK9, TF, VTN]	38.8889	61.1111	45.6919	54.3081	[APOC1, APOC2, APOC3, APOE, B2M, CDH13, CLU, ITGB3, LRP1, PCSK9, TF, VTN]
GO:0032368	regulation of lipid transport	GO_BiologicalProcess-EBI-UniProt-GOA-ACAP-ARAP	1.02774e-10	3.92409e-10	[4, 5, 6]	Group06	21.2121	14	None Specific Cluster	[APOA1, APOA2, APOA4, APOC3, APOE, PCSK9, PLTP, PON1, THBS1]	[ADIPOQ, APOA1, APOA2, APOA4, APOC1, APOC2, APOC3, APOE, CETP, ITGB3, PCSK9, PLTP, PON1, THBS1]	39.1304	60.8696	45.9439	54.0561	[ADIPOQ, APOA1, APOA2, APOA4, APOC1, APOC2, APOC3, APOE, CETP, ITGB3, PCSK9, PLTP, PON1, THBS1]
GO:0045807	positive regulation of endocytosis	GO_BiologicalProcess-EBI-UniProt-GOA-ACAP-ARAP	0.000120979	0.000131125	[3, 4, 5, 6, 7]	Group06	13.4615	7	None Specific Cluster	[APOE, CLU, LRP1, PCSK9, TF, VTN]	[APOE, B2M, CLU, PCSK9, TF, VTN]	50	50	56.9358	43.0642	[APOE, B2M, CLU, LRP1, PCSK9, TF, VTN]
GO:0050764	regulation of phagocytosis	GO_BiologicalProcess-EBI-UniProt-GOA-ACAP-ARAP	1.76922e-07	3.45616e-07	[4, 5, 6]	Group06	21.9512	9	None Specific Cluster	[AHSG, APOA1, APOA2, C2, C3, C4B, C4BPA, C4BPB]	[ADIPOQ, AHSG, APOA1, APOA2, C2, C3, C4B, C4BPA, C4BPB]	47.0588	52.9412	54.0275	45.9725	[ADIPOQ, AHSG, APOA1, APOA2, C2, C3, C4B, C4BPA, C4BPB]
GO:0048259	regulation of receptor-mediated endocytosis	GO_BiologicalProcess-EBI-UniProt-GOA-ACAP-ARAP	5.20728e-06	7.35145e-06	[5, 6, 7]	Group06	15	9	None Specific Cluster	[APOC3, CLU, PCSK9, TF, VTN]	[APOC1, APOC2, APOC3, B2M, CLU, ITGB3, PCSK9, TF, VTN]	35.7143	64.2857	42.3468	57.6532	[APOC1, APOC2, APOC3, B2M, CLU, ITGB3, PCSK9, TF, VTN]
GO:0042330	taxis	GO_BiologicalProcess-EBI-UniProt-GOA-ACAP-ARAP	1.10171e-08	2.80437e-08	[2, 3]	Group07	9.20502	22	Specific for Cluster #2	[APOA1, C5, HRG, THBS1]	[APOA1, BST1, C5, CALR, CDH13, CHGA, COLEC10, CSF1R, F7, HRG, ITGB3, NRP1, PF4, PLA2G7, PTPRJ, RARRES2, RPS19, S100A8, SAA1, THBS1, THBS4, TMSB4X]	15.3846	84.6154	19.3798	80.6201	[APOA1, BST1, C5, CALR, CDH13, CHGA, COLEC10, CSF1R, F7, HRG, ITGB3, NRP1, PF4, PLA2G7, PTPRJ, RARRES2, RPS19, S100A8, SAA1, THBS1, THBS4, TMSB4X]
GO:0006935	chemotaxis	GO_BiologicalProcess-EBI-UniProt-GOA-ACAP-ARAP	1.10171e-08	2.80437e-08	[3, 4]	Group07	9.20502	22	Specific for Cluster #2	[APOA1, C5, HRG, THBS1]	[APOA1, BST1, C5, CALR, CDH13, CHGA, COLEC10, CSF1R, F7, HRG, ITGB3, NRP1, PF4, PLA2G7, PTPRJ, RARRES2, RPS19, S100A8, SAA1, THBS1, THBS4, TMSB4X]	15.3846	84.6154	19.3798	80.6201	[APOA1, BST1, C5, CALR, CDH13, CHGA, COLEC10, CSF1R, F7, HRG, ITGB3, NRP1, PF4, PLA2G7, PTPRJ, RARRES2, RPS19, S100A8, SAA1, THBS1, THBS4, TMSB4X]
GO:0032101	regulation of response to external stimulus	GO_BiologicalProcess-EBI-UniProt-GOA-ACAP-ARAP	1.84496e-15	1.47597e-14	[3, 4]	Group07	9.31818	41	Specific for Cluster #2	[A2M, AHSG, APOA1, APOD, APOE, APOH, C5, F11, F12, F2, HRG, KLKB1, KNG1, PLG, PROC, SERPINF2, SERPING1, THBS1]	[A2M, AHSG, APOA1, APOD, APOE, APOH, BST1, C5, CADM1, CALR, CD109, CDH13, CDH5, CSF1R, F11, F12, F2, F7, FGA, FGB, FGG, GP1BA, HLA-A, HRG, IGF1, KLKB1, KNG1, LAMP1, LTF, PLA2G7, PLG, PROC, PVR, RARRES2, RPS19, S100A8, SERPINF2, SERPING1, THBS1, THBS4, TMSB4X]	30.5085	69.4915	36.7265	63.2735	[A2M, AHSG, APOA1, APOD, APOE, APOH, BST1, C5, CADM1, CALR, CD109, CDH13, CDH5, CSF1R, F11, F12, F2, F7, FGA, FGB, FGG, GP1BA, HLA-A, HRG, IGF1, KLKB1, KNG1, LAMP1, LTF, PLA2G7, PLG, PROC, PVR, RARRES2, RPS19, S100A8, SERPINF2, SERPING1, THBS1, THBS4, TMSB4X]
GO:0050900	leukocyte migration	GO_BiologicalProcess-EBI-UniProt-GOA-ACAP-ARAP	2.32376e-08	5.34783e-08	[2, 4, 5]	Group07	10.1604	19	Specific for Cluster #2	[APOD, C5, SELENOP]	[APOD, APP, BST1, C5, CALR, CHGA, CSF1R, F7, ICAM1, PF4, PLA2G7, RARRES2, RPS19, S100A8, SAA1, SELENOP, SELL, THBS4, VCAM1]	13.6364	86.3636	17.2703	82.7298	[APOD, APP, BST1, C5, CALR, CHGA, CSF1R, F7, ICAM1, PF4, PLA2G7, RARRES2, RPS19, S100A8, SAA1, SELENOP, SELL, THBS4, VCAM1]
GO:0032103	positive regulation of response to external stimulus	GO_BiologicalProcess-EBI-UniProt-GOA-ACAP-ARAP	1.71321e-06	2.59297e-06	[3, 4, 5]	Group07	8.07175	18	Specific for Cluster #2	[APOH, F12, PLG, SERPINF2, THBS1]	[APOH, CADM1, CALR, CDH13, CSF1R, F12, F7, LAMP1, PLA2G7, PLG, PVR, RARRES2, RPS19, S100A8, SERPINF2, THBS1, THBS4, TMSB4X]	21.7391	78.2609	26.8607	73.1393	[APOH, CADM1, CALR, CDH13, CSF1R, F12, F7, LAMP1, PLA2G7, PLG, PVR, RARRES2, RPS19, S100A8, SERPINF2, THBS1, THBS4, TMSB4X]
GO:0050920	regulation of chemotaxis	GO_BiologicalProcess-EBI-UniProt-GOA-ACAP-ARAP	5.21807e-06	7.30529e-06	[3, 4, 5]	Group07	9.92366	13	Specific for Cluster #2	[C5, HRG, THBS1]	[BST1, C5, CALR, CDH13, CSF1R, F7, HRG, PLA2G7, RARRES2, S100A8, THBS1, THBS4, TMSB4X]	18.75	81.25	23.3777	76.6223	[BST1, C5, CALR, CDH13, CSF1R, F7, HRG, PLA2G7, RARRES2, S100A8, THBS1, THBS4, TMSB4X]
GO:0050921	positive regulation of chemotaxis	GO_BiologicalProcess-EBI-UniProt-GOA-ACAP-ARAP	0.00021378	0.000221698	[3, 4, 5, 6]	Group07	9.47368	9	Specific for Cluster #2	[THBS1]	[CALR, CDH13, CSF1R, F7, PLA2G7, RARRES2, THBS1, THBS4, TMSB4X]	10	90	12.8086	87.1914	[CALR, CDH13, CSF1R, F7, PLA2G7, RARRES2, THBS1, THBS4, TMSB4X]
GO:0060326	cell chemotaxis	GO_BiologicalProcess-EBI-UniProt-GOA-ACAP-ARAP	8.65777e-07	1.42599e-06	[4, 5]	Group07	8.90052	17	Specific for Cluster #2	[C5, HRG, THBS1]	[BST1, C5, CALR, CHGA, CSF1R, F7, HRG, NRP1, PF4, PLA2G7, RARRES2, RPS19, S100A8, SAA1, THBS1, THBS4, TMSB4X]	15	85	18.9177	81.0823	[BST1, C5, CALR, CHGA, CSF1R, F7, HRG, NRP1, PF4, PLA2G7, RARRES2, RPS19, S100A8, SAA1, THBS1, THBS4, TMSB4X]
GO:0030595	leukocyte chemotaxis	GO_BiologicalProcess-EBI-UniProt-GOA-ACAP-ARAP	4.39658e-06	6.25954e-06	[3, 5, 6]	Group07	10.0775	13	Specific for Cluster #2	[C5]	[BST1, C5, CALR, CHGA, CSF1R, F7, PF4, PLA2G7, RARRES2, RPS19, S100A8, SAA1, THBS4]	7.14286	92.8571	9.23129	90.7687	[BST1, C5, CALR, CHGA, CSF1R, F7, PF4, PLA2G7, RARRES2, RPS19, S100A8, SAA1, THBS4]
GO:0097529	myeloid leukocyte migration	GO_BiologicalProcess-EBI-UniProt-GOA-ACAP-ARAP	0.000157388	0.000166297	[3, 5, 6]	Group07	8.92857	10	Specific for Cluster #2	[C5]	[BST1, C5, CHGA, CSF1R, PLA2G7, RARRES2, RPS19, S100A8, SAA1, THBS4]	9.09091	90.9091	11.6773	88.3227	[BST1, C5, CHGA, CSF1R, PLA2G7, RARRES2, RPS19, S100A8, SAA1, THBS4]
GO:0002685	regulation of leukocyte migration	GO_BiologicalProcess-EBI-UniProt-GOA-ACAP-ARAP	9.37191e-06	1.23006e-05	[3, 4, 5, 6, 7]	Group07	10.1695	12	Specific for Cluster #2	[APOD, C5]	[APOD, APP, BST1, C5, CALR, CSF1R, F7, ICAM1, PLA2G7, RARRES2, S100A8, THBS4]	14.2857	85.7143	18.0565	81.9435	[APOD, APP, BST1, C5, CALR, CSF1R, F7, ICAM1, PLA2G7, RARRES2, S100A8, THBS4]
GO:0002687	positive regulation of leukocyte migration	GO_BiologicalProcess-EBI-UniProt-GOA-ACAP-ARAP	0.000330737	0.000340882	[3, 4, 5, 6, 7, 8]	Group07	10	8	Specific for Cluster #2	[]	[APP, CALR, CSF1R, F7, ICAM1, PLA2G7, RARRES2, THBS4]	0	100	0	100	[APP, CALR, CSF1R, F7, ICAM1, PLA2G7, RARRES2, THBS4]
GO:0002688	regulation of leukocyte chemotaxis	GO_BiologicalProcess-EBI-UniProt-GOA-ACAP-ARAP	8.23993e-05	9.10729e-05	[4, 5, 6, 7, 8]	Group07	10.7143	9	Specific for Cluster #2	[C5]	[BST1, C5, CALR, CSF1R, F7, PLA2G7, RARRES2, S100A8, THBS4]	10	90	12.8086	87.1914	[BST1, C5, CALR, CSF1R, F7, PLA2G7, RARRES2, S100A8, THBS4]
KEGG:05133	Pertussis	KEGG	7.51561e-10	2.52524e-09	[-1]	Group08	18.4211	14	None Specific Cluster	[C1QB, C1QC, C1R, C1S, C2, C3, C4B, C4BPA, C4BPB, C5, CD14, SERPING1]	[C1QA, C1QB, C1QC, C1R, C1S, C2, C3, C4B, C4BPA, C4BPB, C5, CALML5, CD14, SERPING1]	46.1538	53.8462	53.123	46.877	[C1QA, C1QB, C1QC, C1R, C1S, C2, C3, C4B, C4BPA, C4BPB, C5, CALML5, CD14, SERPING1]
GO:0006952	defense response	GO_BiologicalProcess-EBI-UniProt-GOA-ACAP-ARAP	5.26839e-21	2.21272e-19	[3]	Group08	9.67742	54	Specific for Cluster #2	[A2M, AHSG, APOA1, APOA4, APOD, APOE, APOL1, CFHR2, CLU, F12, F2, FCN3, HRG, IGHA1, IGHM, ITIH4, JCHAIN, KLKB1, MASP1, PGLYRP2, PROC, SERPING1, THBS1]	[A2M, AHSG, APCS, APOA1, APOA4, APOD, APOE, APOL1, APP, BST1, CADM1, CAMP, CDH5, CFHR1, CFHR2, CFHR5, CHGA, CLU, CNTN1, COLEC11, CST3, F12, F2, FCN2, FCN3, FGA, FGB, GAPDH, HLA-A, HRG, IGF1, IGHA1, IGHM, ITIH4, JCHAIN, KLKB1, KRT1, LAMP1, LBP, LTF, LYZ, MASP1, MASP2, MBL2, PF4, PGLYRP2, PROC, PVR, RARRES2, RPS19, S100A8, SERPING1, THBS1, TMSB4X]	29.8701	70.1299	36.0255	63.9745	[A2M, AHSG, APCS, APOA1, APOA4, APOD, APOE, APOL1, APP, BST1, CADM1, CAMP, CDH5, CFHR1, CFHR2, CFHR5, CHGA, CLU, CNTN1, COLEC11, CST3, F12, F2, FCN2, FCN3, FGA, FGB, GAPDH, HLA-A, HRG, IGF1, IGHA1, IGHM, ITIH4, JCHAIN, KLKB1, KRT1, LAMP1, LBP, LTF, LYZ, MASP1, MASP2, MBL2, PF4, PGLYRP2, PROC, PVR, RARRES2, RPS19, S100A8, SERPING1, THBS1, TMSB4X]
GO:0032101	regulation of response to external stimulus	GO_BiologicalProcess-EBI-UniProt-GOA-ACAP-ARAP	1.84496e-15	1.47597e-14	[3, 4]	Group08	9.31818	41	Specific for Cluster #2	[A2M, AHSG, APOA1, APOD, APOE, APOH, C5, F11, F12, F2, HRG, KLKB1, KNG1, PLG, PROC, SERPINF2, SERPING1, THBS1]	[A2M, AHSG, APOA1, APOD, APOE, APOH, BST1, C5, CADM1, CALR, CD109, CDH13, CDH5, CSF1R, F11, F12, F2, F7, FGA, FGB, FGG, GP1BA, HLA-A, HRG, IGF1, KLKB1, KNG1, LAMP1, LTF, PLA2G7, PLG, PROC, PVR, RARRES2, RPS19, S100A8, SERPINF2, SERPING1, THBS1, THBS4, TMSB4X]	30.5085	69.4915	36.7265	63.2735	[A2M, AHSG, APOA1, APOD, APOE, APOH, BST1, C5, CADM1, CALR, CD109, CDH13, CDH5, CSF1R, F11, F12, F2, F7, FGA, FGB, FGG, GP1BA, HLA-A, HRG, IGF1, KLKB1, KNG1, LAMP1, LTF, PLA2G7, PLG, PROC, PVR, RARRES2, RPS19, S100A8, SERPINF2, SERPING1, THBS1, THBS4, TMSB4X]
GO:0002698	negative regulation of immune effector process	GO_BiologicalProcess-EBI-UniProt-GOA-ACAP-ARAP	6.80733e-05	7.67538e-05	[3, 4, 5]	Group08	12.5	8	None Specific Cluster	[A2M, APOA1, APOA2, C4BPA, C4BPB, SERPING1]	[A2M, APOA1, APOA2, C4BPA, C4BPB, HLA-A, RPS19, SERPING1]	42.8571	57.1429	49.7888	50.2112	[A2M, APOA1, APOA2, C4BPA, C4BPB, HLA-A, RPS19, SERPING1]
GO:0006909	phagocytosis	GO_BiologicalProcess-EBI-UniProt-GOA-ACAP-ARAP	2.52518e-09	7.31431e-09	[3, 5]	Group08	16.8675	14	None Specific Cluster	[AHSG, APOA1, APOA2, C2, C3, C4B, C4BPA, C4BPB, FCN3, LRP1, THBS1]	[ADIPOQ, AHSG, APOA1, APOA2, C2, C3, C4B, C4BPA, C4BPB, FCN2, FCN3, ITGB3, THBS1]	45.8333	54.1667	52.8015	47.1985	[ADIPOQ, AHSG, APOA1, APOA2, C2, C3, C4B, C4BPA, C4BPB, FCN2, FCN3, ITGB3, LRP1, THBS1]
GO:0006954	inflammatory response	GO_BiologicalProcess-EBI-UniProt-GOA-ACAP-ARAP	7.40589e-09	1.9749e-08	[4]	Group08	11.5385	18	Specific for Cluster #2	[AHSG, APOA1, APOD, CLU, F12, F2, ITIH4, PROC, THBS1]	[AHSG, APOA1, APOD, APP, BST1, CDH5, CLU, CNTN1, F12, F2, IGF1, ITIH4, LBP, PROC, RPS19, S100A8, THBS1, TMSB4X]	33.3333	66.6667	39.7974	60.2026	[AHSG, APOA1, APOD, APP, BST1, CDH5, CLU, CNTN1, F12, F2, IGF1, ITIH4, LBP, PROC, RPS19, S100A8, THBS1, TMSB4X]
GO:0032102	negative regulation of response to external stimulus	GO_BiologicalProcess-EBI-UniProt-GOA-ACAP-ARAP	2.37015e-16	2.09571e-15	[3, 4, 5]	Group08	15.3846	28	None Specific Cluster	[A2M, APOA1, APOD, APOE, APOH, C5, F11, F12, F2, HRG, KLKB1, KNG1, PLG, PROC, SERPINF2, SERPING1, THBS1]	[A2M, APOA1, APOD, APOE, APOH, C5, CD109, CDH5, F11, F12, F2, FGA, FGB, FGG, GP1BA, HLA-A, HRG, IGF1, KLKB1, KNG1, LTF, PLG, PROC, RPS19, S100A8, SERPINF2, SERPING1, THBS1]	37.7778	62.2222	44.5281	55.472	[A2M, APOA1, APOD, APOE, APOH, C5, CD109, CDH5, F11, F12, F2, FGA, FGB, FGG, GP1BA, HLA-A, HRG, IGF1, KLKB1, KNG1, LTF, PLG, PROC, RPS19, S100A8, SERPINF2, SERPING1, THBS1]
GO:0050777	negative regulation of immune response	GO_BiologicalProcess-EBI-UniProt-GOA-ACAP-ARAP	9.48426e-05	0.000103465	[3, 4, 5]	Group08	11.9403	8	None Specific Cluster	[A2M, APOA1, APOA2, C4BPA, C4BPB, SERPING1]	[A2M, APOA1, APOA2, C4BPA, C4BPB, HLA-A, RPS19, SERPING1]	42.8571	57.1429	49.7888	50.2112	[A2M, APOA1, APOA2, C4BPA, C4BPB, HLA-A, RPS19, SERPING1]
GO:0060627	regulation of vesicle-mediated transport	GO_BiologicalProcess-EBI-UniProt-GOA-ACAP-ARAP	4.34129e-11	1.82334e-10	[3, 4, 5]	Group08	10.6838	25	None Specific Cluster	[AHSG, APOA1, APOA2, APOC3, APOE, C2, C3, C4B, C4BPA, C4BPB, CLU, LRP1, PCSK9, TF, VTN]	[ADIPOQ, AHSG, APOA1, APOA2, APOC1, APOC2, APOC3, APOE, B2M, C2, C3, C4B, C4BPA, C4BPB, CDH13, CLU, FGA, FGB, FGG, ITGB3, LAMP1, PCSK9, TF, VTN]	38.4615	61.5385	45.2451	54.7549	[ADIPOQ, AHSG, APOA1, APOA2, APOC1, APOC2, APOC3, APOE, B2M, C2, C3, C4B, C4BPA, C4BPB, CDH13, CLU, FGA, FGB, FGG, ITGB3, LAMP1, LRP1, PCSK9, TF, VTN]
GO:0031348	negative regulation of defense response	GO_BiologicalProcess-EBI-UniProt-GOA-ACAP-ARAP	7.16146e-05	7.96772e-05	[3, 4, 5, 6]	Group08	9.80392	10	None Specific Cluster	[A2M, APOA1, APOD, F2, PROC, SERPING1]	[A2M, APOA1, APOD, CDH5, F2, HLA-A, IGF1, PROC, RPS19, SERPING1]	37.5	62.5	44.2359	55.7641	[A2M, APOA1, APOD, CDH5, F2, HLA-A, IGF1, PROC, RPS19, SERPING1]
GO:0006956	complement activation	GO_BiologicalProcess-EBI-UniProt-GOA-ACAP-ARAP	3.71035e-20	1.24668e-18	[3, 4, 5, 6, 7]	Group08	57.1429	16	None Specific Cluster	[A2M, C2, C3, C4B, C4BPA, C4BPB, C8A, CFH, FCN3, MASP1, SERPING1]	[A2M, C2, C3, C4B, C4BPA, C4BPB, C8A, CFH, COLEC11, FCN2, FCN3, KRT1, MASP1, MASP2, MBL2, SERPING1]	40.7407	59.2593	47.6153	52.3847	[A2M, C2, C3, C4B, C4BPA, C4BPB, C8A, CFH, COLEC11, FCN2, FCN3, KRT1, MASP1, MASP2, MBL2, SERPING1]
GO:0050727	regulation of inflammatory response	GO_BiologicalProcess-EBI-UniProt-GOA-ACAP-ARAP	6.55176e-06	8.94875e-06	[4, 5, 6]	Group08	10.5263	12	Specific for Cluster #2	[AHSG, APOA1, APOD, F12, F2, PROC]	[AHSG, APOA1, APOD, BST1, CDH5, F12, F2, IGF1, PROC, RPS19, S100A8, TMSB4X]	33.3333	66.6667	39.7974	60.2026	[AHSG, APOA1, APOD, BST1, CDH5, F12, F2, IGF1, PROC, RPS19, S100A8, TMSB4X]
GO:0050764	regulation of phagocytosis	GO_BiologicalProcess-EBI-UniProt-GOA-ACAP-ARAP	1.76922e-07	3.45616e-07	[4, 5, 6]	Group08	21.9512	9	None Specific Cluster	[AHSG, APOA1, APOA2, C2, C3, C4B, C4BPA, C4BPB]	[ADIPOQ, AHSG, APOA1, APOA2, C2, C3, C4B, C4BPA, C4BPB]	47.0588	52.9412	54.0275	45.9725	[ADIPOQ, AHSG, APOA1, APOA2, C2, C3, C4B, C4BPA, C4BPB]
GO:0050766	positive regulation of phagocytosis	GO_BiologicalProcess-EBI-UniProt-GOA-ACAP-ARAP	3.06618e-05	3.65332e-05	[3, 4, 5, 6, 7]	Group08	20.6897	6	None Specific Cluster	[AHSG, APOA1, APOA2, C2, C3, C4B]	[AHSG, APOA1, APOA2, C2, C3, C4B]	50	50	56.9358	43.0642	[AHSG, APOA1, APOA2, C2, C3, C4B]
GO:0031589	cell-substrate adhesion	GO_BiologicalProcess-EBI-UniProt-GOA-ACAP-ARAP	2.57589e-10	9.40761e-10	[3]	Group09	11.2245	22	Specific for Cluster #2	[APOA1, APOD, FBLN1, FN1, HRG, PLG, THBS1, VTN, VWF]	[APOA1, APOD, BST1, CALR, CDH13, FBLN1, FERMT3, FGA, FGB, FGG, FLNA, FN1, HRG, ITGB3, NRP1, PLG, PTPRJ, THBS1, VCAM1, VCL, VTN, VWF]	29.0323	70.9677	35.1014	64.8986	[APOA1, APOD, BST1, CALR, CDH13, FBLN1, FERMT3, FGA, FGB, FGG, FLNA, FN1, HRG, ITGB3, NRP1, PLG, PTPRJ, THBS1, VCAM1, VCL, VTN, VWF]
GO:0098609	cell-cell adhesion	GO_BiologicalProcess-EBI-UniProt-GOA-ACAP-ARAP	1.56347e-09	4.7757e-09	[3]	Group09	8.16327	28	Specific for Cluster #2	[APOA1, APOA4, SELENOP]	[ADIPOQ, ALCAM, APOA1, APOA4, CD44, CDH1, CDH13, CDH5, DSG2, FERMT3, FGA, FGB, FGG, HLA-A, HSPD1, ICAM1, IGF1, IGF2, IGFBP2, ITGB3, MBL2, PRG2, S100A8, SELENOP, SELL, THBS4, VCAM1, VCL]	9.67742	90.3226	12.4079	87.5921	[ADIPOQ, ALCAM, APOA1, APOA4, CD44, CDH1, CDH13, CDH5, DSG2, FERMT3, FGA, FGB, FGG, HLA-A, HSPD1, ICAM1, IGF1, IGF2, IGFBP2, ITGB3, MBL2, PRG2, S100A8, SELENOP, SELL, THBS4, VCAM1, VCL]
GO:0009790	embryo development	GO_BiologicalProcess-EBI-UniProt-GOA-ACAP-ARAP	1.97544e-05	2.42244e-05	[3, 4]	Group09	8.23529	14	Specific for Cluster #2	[APOA1, FN1, VTN]	[ADIPOQ, APOA1, COL6A1, EFEMP1, FN1, IGF1, ITGB3, MBL2, MEGF8, MMP2, MMP9, PRG2, RARRES2, VTN]	17.6471	82.3529	22.0765	77.9235	[ADIPOQ, APOA1, COL6A1, EFEMP1, FN1, IGF1, ITGB3, MBL2, MEGF8, MMP2, MMP9, PRG2, RARRES2, VTN]
GO:0007160	cell-matrix adhesion	GO_BiologicalProcess-EBI-UniProt-GOA-ACAP-ARAP	9.22344e-07	1.50441e-06	[4]	Group09	10.687	14	Specific for Cluster #2	[APOD, HRG, THBS1, VTN]	[APOD, BST1, CDH13, FGA, FGB, FGG, HRG, ITGB3, NRP1, PTPRJ, THBS1, VCAM1, VCL, VTN]	22.2222	77.7778	27.4177	72.5823	[APOD, BST1, CDH13, FGA, FGB, FGG, HRG, ITGB3, NRP1, PTPRJ, THBS1, VCAM1, VCL, VTN]
GO:0007162	negative regulation of cell adhesion	GO_BiologicalProcess-EBI-UniProt-GOA-ACAP-ARAP	6.91031e-05	7.73954e-05	[3, 4, 5]	Group09	8.33333	12	None Specific Cluster	[APOA1, APOD, FBLN1, HRG, KNG1, PLG, THBS1]	[ADIPOQ, APOA1, APOD, CDH1, CDH13, FBLN1, HRG, KNG1, MBL2, PLG, PRG2, THBS1]	36.8421	63.1579	43.5422	56.4578	[ADIPOQ, APOA1, APOD, CDH1, CDH13, FBLN1, HRG, KNG1, MBL2, PLG, PRG2, THBS1]
GO:0034113	heterotypic cell-cell adhesion	GO_BiologicalProcess-EBI-UniProt-GOA-ACAP-ARAP	5.70972e-09	1.59872e-08	[4]	Group09	22.449	11	Specific for Cluster #2	[APOA1]	[ADIPOQ, APOA1, CD44, DSG2, FGA, FGB, FGG, ITGB3, MBL2, PRG2, VCAM1]	8.33333	91.6667	10.7296	89.2704	[ADIPOQ, APOA1, CD44, DSG2, FGA, FGB, FGG, ITGB3, MBL2, PRG2, VCAM1]
GO:0045785	positive regulation of cell adhesion	GO_BiologicalProcess-EBI-UniProt-GOA-ACAP-ARAP	7.49648e-08	1.53586e-07	[3, 4, 5]	Group09	9.00901	20	Specific for Cluster #2	[APOA1, ERBB2, FN1, HRG]	[APOA1, CALR, CD44, CDH13, FGA, FGB, FGG, FLNA, FN1, HLA-A, HRG, HSPD1, IGF1, IGF2, IGFBP2, NRP1, PTPRJ, SAA1, VCAM1]	17.3913	82.6087	21.7736	78.2264	[APOA1, CALR, CD44, CDH13, ERBB2, FGA, FGB, FGG, FLNA, FN1, HLA-A, HRG, HSPD1, IGF1, IGF2, IGFBP2, NRP1, PTPRJ, SAA1, VCAM1]
GO:0048598	embryonic morphogenesis	GO_BiologicalProcess-EBI-UniProt-GOA-ACAP-ARAP	7.85142e-06	1.04686e-05	[3, 4, 5]	Group09	10.3448	12	Specific for Cluster #2	[APOA1, FN1, VTN]	[ADIPOQ, APOA1, COL6A1, EFEMP1, FN1, ITGB3, MBL2, MEGF8, MMP2, MMP9, PRG2, VTN]	20	80	24.8419	75.1581	[ADIPOQ, APOA1, COL6A1, EFEMP1, FN1, ITGB3, MBL2, MEGF8, MMP2, MMP9, PRG2, VTN]
GO:0098742	cell-cell adhesion via plasma-membrane adhesion molecules	GO_BiologicalProcess-EBI-UniProt-GOA-ACAP-ARAP	3.42081e-07	6.24669e-07	[4]	Group09	17.5439	10	Specific for Cluster #2	[APOA1, SELENOP]	[ADIPOQ, ALCAM, APOA1, CDH13, DSG2, MBL2, PRG2, SELENOP, SELL, VCAM1]	16.6667	83.3333	20.9125	79.0875	[ADIPOQ, ALCAM, APOA1, CDH13, DSG2, MBL2, PRG2, SELENOP, SELL, VCAM1]
GO:0030168	platelet activation	GO_BiologicalProcess-EBI-UniProt-GOA-ACAP-ARAP	3.99608e-08	8.498e-08	[3, 4, 6]	Group09	25.7143	9	Specific for Cluster #2	[APOE, F2, HRG, VWF]	[APOE, F2, FGA, FGB, FGG, HRG, ITGB3, PF4, VWF]	30.7692	69.2308	37.0121	62.9879	[APOE, F2, FGA, FGB, FGG, HRG, ITGB3, PF4, VWF]
GO:0010810	regulation of cell-substrate adhesion	GO_BiologicalProcess-EBI-UniProt-GOA-ACAP-ARAP	4.69351e-07	8.30011e-07	[4, 5]	Group09	11.2903	14	Specific for Cluster #2	[APOA1, APOD, FBLN1, FN1, HRG, PLG, THBS1]	[APOA1, APOD, BST1, CALR, CDH13, FBLN1, FLNA, FN1, HRG, NRP1, PLG, PTPRJ, THBS1, VCL]	33.3333	66.6667	39.7974	60.2026	[APOA1, APOD, BST1, CALR, CDH13, FBLN1, FLNA, FN1, HRG, NRP1, PLG, PTPRJ, THBS1, VCL]
GO:0007369	gastrulation	GO_BiologicalProcess-EBI-UniProt-GOA-ACAP-ARAP	1.78201e-07	3.44111e-07	[4, 5, 6]	Group09	16.4179	11	Specific for Cluster #2	[APOA1, FN1, VTN]	[ADIPOQ, APOA1, COL6A1, FN1, ITGB3, MBL2, MEGF8, MMP2, MMP9, PRG2, VTN]	21.4286	78.5714	26.5018	73.4982	[ADIPOQ, APOA1, COL6A1, FN1, ITGB3, MBL2, MEGF8, MMP2, MMP9, PRG2, VTN]
GO:0010811	positive regulation of cell-substrate adhesion	GO_BiologicalProcess-EBI-UniProt-GOA-ACAP-ARAP	6.06884e-05	6.88895e-05	[4, 5, 6]	Group09	12.6984	8	Specific for Cluster #2	[APOA1, FN1, HRG]	[APOA1, CALR, CDH13, FLNA, FN1, HRG, NRP1, PTPRJ]	27.2727	72.7273	33.1458	66.8542	[APOA1, CALR, CDH13, FLNA, FN1, HRG, NRP1, PTPRJ]
GO:0034446	substrate adhesion-dependent cell spreading	GO_BiologicalProcess-EBI-UniProt-GOA-ACAP-ARAP	6.06884e-05	6.88895e-05	[4, 5, 6]	Group09	12.6984	8	Specific for Cluster #2	[APOA1, FBLN1, FN1]	[APOA1, CALR, FBLN1, FERMT3, FLNA, FN1, ITGB3, NRP1]	27.2727	72.7273	33.1458	66.8542	[APOA1, CALR, FBLN1, FERMT3, FLNA, FN1, ITGB3, NRP1]
GO:0001952	regulation of cell-matrix adhesion	GO_BiologicalProcess-EBI-UniProt-GOA-ACAP-ARAP	0.000391788	0.000398911	[5, 6]	Group09	9.7561	8	Specific for Cluster #2	[APOD, HRG, THBS1]	[APOD, BST1, CDH13, HRG, NRP1, PTPRJ, THBS1, VCL]	27.2727	72.7273	33.1458	66.8542	[APOD, BST1, CDH13, HRG, NRP1, PTPRJ, THBS1, VCL]
GO:0034114	regulation of heterotypic cell-cell adhesion	GO_BiologicalProcess-EBI-UniProt-GOA-ACAP-ARAP	2.39693e-08	5.44167e-08	[5, 6]	Group09	33.3333	8	Specific for Cluster #2	[APOA1]	[ADIPOQ, APOA1, CD44, FGA, FGB, FGG, MBL2, PRG2]	11.1111	88.8889	14.1826	85.8174	[ADIPOQ, APOA1, CD44, FGA, FGB, FGG, MBL2, PRG2]
GO:0071692	protein localization to extracellular region	GO_BiologicalProcess-EBI-UniProt-GOA-ACAP-ARAP	3.12616e-10	1.11743e-09	[4]	Group10	9.38628	26	Specific for Cluster #2	[AFM, APOA1, APOA2, APOE, C5, CD14, FN1, LTBP1, ORM1, ORM2]	[AFM, APOA1, APOA2, APOE, C5, CADM1, CD14, CRP, CSF1R, FGA, FGB, FGG, FN1, GAPDH, IGF1, LCP1, LTBP1, MBL2, ORM1, ORM2, PRG2, RBP4, S100A8, SAA1, TMSB4X, TTN]	27.7778	72.2222	33.7092	66.2908	[AFM, APOA1, APOA2, APOE, C5, CADM1, CD14, CRP, CSF1R, FGA, FGB, FGG, FN1, GAPDH, IGF1, LCP1, LTBP1, MBL2, ORM1, ORM2, PRG2, RBP4, S100A8, SAA1, TMSB4X, TTN]
GO:0023061	signal release	GO_BiologicalProcess-EBI-UniProt-GOA-ACAP-ARAP	2.58194e-07	4.76667e-07	[3, 4, 6]	Group10	8.01527	21	Specific for Cluster #2	[APOA1, APOA2, C5, CD14, FN1, ORM1, ORM2]	[APOA1, APOA2, C5, CADM1, CD14, CRP, CSF1R, FGA, FGB, FGG, FN1, GAPDH, LCP1, MBL2, ORM1, ORM2, PRG2, RBP4, S100A8, SAA1, TMSB4X]	25	75	30.5895	69.4105	[APOA1, APOA2, C5, CADM1, CD14, CRP, CSF1R, FGA, FGB, FGG, FN1, GAPDH, LCP1, MBL2, ORM1, ORM2, PRG2, RBP4, S100A8, SAA1, TMSB4X]
GO:0032602	chemokine production	GO_BiologicalProcess-EBI-UniProt-GOA-ACAP-ARAP	6.64964e-06	9.00919e-06	[3, 6]	Group10	17.0213	8	Specific for Cluster #2	[APOD, C5]	[ADIPOQ, APOD, APP, C5, CSF1R, LCP1, MBL2, PRG2]	20	80	24.8419	75.1581	[ADIPOQ, APOD, APP, C5, CSF1R, LCP1, MBL2, PRG2]
GO:0035592	establishment of protein localization to extracellular region	GO_BiologicalProcess-EBI-UniProt-GOA-ACAP-ARAP	1.26354e-09	4.08221e-09	[4, 5]	Group10	9.12409	25	Specific for Cluster #2	[AFM, APOA1, APOA2, APOE, C5, CD14, FN1, ORM1, ORM2]	[AFM, APOA1, APOA2, APOE, C5, CADM1, CD14, CRP, CSF1R, FGA, FGB, FGG, FN1, GAPDH, IGF1, LCP1, MBL2, ORM1, ORM2, PRG2, RBP4, S100A8, SAA1, TMSB4X, TTN]	26.4706	73.5294	32.2476	67.7524	[AFM, APOA1, APOA2, APOE, C5, CADM1, CD14, CRP, CSF1R, FGA, FGB, FGG, FN1, GAPDH, IGF1, LCP1, MBL2, ORM1, ORM2, PRG2, RBP4, S100A8, SAA1, TMSB4X, TTN]
GO:0051047	positive regulation of secretion	GO_BiologicalProcess-EBI-UniProt-GOA-ACAP-ARAP	3.57252e-07	6.45359e-07	[3, 4, 5, 6]	Group10	8.55856	19	Specific for Cluster #2	[C5, CD14, ORM1, ORM2]	[C5, CADM1, CD14, CSF1R, FGA, FGB, FGG, GAPDH, IGF1, LAMP1, LCP1, MBL2, ORM1, ORM2, PRG2, RBP4, S100A8, SAA1, TTN]	17.3913	82.6087	21.7736	78.2264	[C5, CADM1, CD14, CSF1R, FGA, FGB, FGG, GAPDH, IGF1, LAMP1, LCP1, MBL2, ORM1, ORM2, PRG2, RBP4, S100A8, SAA1, TTN]
GO:0071706	tumor necrosis factor superfamily cytokine production	GO_BiologicalProcess-EBI-UniProt-GOA-ACAP-ARAP	1.17273e-06	1.87637e-06	[3, 6]	Group10	12.3711	12	Specific for Cluster #2	[CD14, CLU, ORM1, ORM2, THBS1]	[ADIPOQ, APP, CD14, CLU, IGF1, LBP, LTF, ORM1, ORM2, PF4, S100A8, THBS1]	29.4118	70.5882	35.5205	64.4795	[ADIPOQ, APP, CD14, CLU, IGF1, LBP, LTF, ORM1, ORM2, PF4, S100A8, THBS1]
GO:0001819	positive regulation of cytokine production	GO_BiologicalProcess-EBI-UniProt-GOA-ACAP-ARAP	6.20072e-09	1.6802e-08	[3, 4, 5, 6, 7]	Group10	8.44595	25	Specific for Cluster #2	[APOA2, C3, C5, CD14, CLU, ORM1, ORM2, SERPINF2, THBS1]	[ADIPOQ, APOA2, APP, B2M, C3, C5, CADM1, CD14, CLU, CSF1R, FLT4, GAPDH, HLA-A, HSPD1, LBP, LCP1, MBL2, ORM1, ORM2, PF4, PRG2, S100A8, SAA1, SERPINF2, THBS1]	26.4706	73.5294	32.2476	67.7524	[ADIPOQ, APOA2, APP, B2M, C3, C5, CADM1, CD14, CLU, CSF1R, FLT4, GAPDH, HLA-A, HSPD1, LBP, LCP1, MBL2, ORM1, ORM2, PF4, PRG2, S100A8, SAA1, SERPINF2, THBS1]
GO:1903532	positive regulation of secretion by cell	GO_BiologicalProcess-EBI-UniProt-GOA-ACAP-ARAP	2.01578e-07	3.84831e-07	[3, 4, 5, 6, 7]	Group10	8.8785	19	Specific for Cluster #2	[C5, CD14, ORM1, ORM2]	[C5, CADM1, CD14, CSF1R, FGA, FGB, FGG, GAPDH, IGF1, LAMP1, LCP1, MBL2, ORM1, ORM2, PRG2, RBP4, S100A8, SAA1, TTN]	17.3913	82.6087	21.7736	78.2264	[C5, CADM1, CD14, CSF1R, FGA, FGB, FGG, GAPDH, IGF1, LAMP1, LCP1, MBL2, ORM1, ORM2, PRG2, RBP4, S100A8, SAA1, TTN]
GO:0032640	tumor necrosis factor production	GO_BiologicalProcess-EBI-UniProt-GOA-ACAP-ARAP	8.32319e-07	1.38445e-06	[4, 7]	Group10	12.766	12	Specific for Cluster #2	[CD14, CLU, ORM1, ORM2, THBS1]	[ADIPOQ, APP, CD14, CLU, IGF1, LBP, LTF, ORM1, ORM2, PF4, S100A8, THBS1]	29.4118	70.5882	35.5205	64.4795	[ADIPOQ, APP, CD14, CLU, IGF1, LBP, LTF, ORM1, ORM2, PF4, S100A8, THBS1]
GO:0032642	regulation of chemokine production	GO_BiologicalProcess-EBI-UniProt-GOA-ACAP-ARAP	5.62231e-06	7.80618e-06	[4, 5, 6, 7]	Group10	17.3913	8	Specific for Cluster #2	[APOD, C5]	[ADIPOQ, APOD, APP, C5, CSF1R, LCP1, MBL2, PRG2]	20	80	24.8419	75.1581	[ADIPOQ, APOD, APP, C5, CSF1R, LCP1, MBL2, PRG2]
GO:1903555	regulation of tumor necrosis factor superfamily cytokine production	GO_BiologicalProcess-EBI-UniProt-GOA-ACAP-ARAP	8.32319e-07	1.38445e-06	[4, 5, 6, 7]	Group10	12.766	12	Specific for Cluster #2	[CD14, CLU, ORM1, ORM2, THBS1]	[ADIPOQ, APP, CD14, CLU, IGF1, LBP, LTF, ORM1, ORM2, PF4, S100A8, THBS1]	29.4118	70.5882	35.5205	64.4795	[ADIPOQ, APP, CD14, CLU, IGF1, LBP, LTF, ORM1, ORM2, PF4, S100A8, THBS1]
GO:0002790	peptide secretion	GO_BiologicalProcess-EBI-UniProt-GOA-ACAP-ARAP	1.34031e-08	3.26337e-08	[5, 6, 7]	Group10	8.42105	24	Specific for Cluster #2	[APOA1, APOA2, APOE, C5, CD14, FN1, ORM1, ORM2]	[APOA1, APOA2, APOE, C5, CADM1, CD14, CRP, CSF1R, FGA, FGB, FGG, FN1, GAPDH, IGF1, LCP1, MBL2, ORM1, ORM2, PRG2, RBP4, S100A8, SAA1, TMSB4X, TTN]	25	75	30.5895	69.4105	[APOA1, APOA2, APOE, C5, CADM1, CD14, CRP, CSF1R, FGA, FGB, FGG, FN1, GAPDH, IGF1, LCP1, MBL2, ORM1, ORM2, PRG2, RBP4, S100A8, SAA1, TMSB4X, TTN]
GO:0009306	protein secretion	GO_BiologicalProcess-EBI-UniProt-GOA-ACAP-ARAP	5.75937e-09	1.58619e-08	[4, 5, 6, 7, 8]	Group10	8.79121	24	Specific for Cluster #2	[APOA1, APOA2, APOE, C5, CD14, FN1, ORM1, ORM2]	[APOA1, APOA2, APOE, C5, CADM1, CD14, CRP, CSF1R, FGA, FGB, FGG, FN1, GAPDH, IGF1, LCP1, MBL2, ORM1, ORM2, PRG2, RBP4, S100A8, SAA1, TMSB4X, TTN]	25	75	30.5895	69.4105	[APOA1, APOA2, APOE, C5, CADM1, CD14, CRP, CSF1R, FGA, FGB, FGG, FN1, GAPDH, IGF1, LCP1, MBL2, ORM1, ORM2, PRG2, RBP4, S100A8, SAA1, TMSB4X, TTN]
GO:0050663	cytokine secretion	GO_BiologicalProcess-EBI-UniProt-GOA-ACAP-ARAP	5.57822e-08	1.15696e-07	[3, 4, 5, 6, 7, 8, 9]	Group10	10.7595	17	Specific for Cluster #2	[APOA1, APOA2, C5, CD14, FN1, ORM1, ORM2]	[APOA1, APOA2, C5, CADM1, CD14, CRP, CSF1R, FN1, GAPDH, LCP1, MBL2, ORM1, ORM2, PRG2, S100A8, SAA1, TMSB4X]	29.1667	70.8333	35.25	64.75	[APOA1, APOA2, C5, CADM1, CD14, CRP, CSF1R, FN1, GAPDH, LCP1, MBL2, ORM1, ORM2, PRG2, S100A8, SAA1, TMSB4X]
GO:0051222	positive regulation of protein transport	GO_BiologicalProcess-EBI-UniProt-GOA-ACAP-ARAP	4.67327e-08	9.81386e-08	[3, 4, 5, 6, 7, 8, 9]	Group10	8.86076	21	Specific for Cluster #2	[C5, CD14, ERBB2, ORM1, ORM2]	[C5, CADM1, CD14, CDH1, CSF1R, FGA, FGB, FGG, FLNA, GAPDH, IGF1, LCP1, MBL2, ORM1, ORM2, PRG2, RBP4, S100A8, SAA1, TTN]	20	80	24.8419	75.1581	[C5, CADM1, CD14, CDH1, CSF1R, ERBB2, FGA, FGB, FGG, FLNA, GAPDH, IGF1, LCP1, MBL2, ORM1, ORM2, PRG2, RBP4, S100A8, SAA1, TTN]
GO:1903557	positive regulation of tumor necrosis factor superfamily cytokine production	GO_BiologicalProcess-EBI-UniProt-GOA-ACAP-ARAP	1.50799e-06	2.30311e-06	[4, 5, 6, 7, 8]	Group10	17.3077	9	None Specific Cluster	[CD14, CLU, ORM1, ORM2, THBS1]	[APP, CD14, CLU, LBP, ORM1, ORM2, PF4, S100A8, THBS1]	35.7143	64.2857	42.3468	57.6532	[APP, CD14, CLU, LBP, ORM1, ORM2, PF4, S100A8, THBS1]
GO:0002791	regulation of peptide secretion	GO_BiologicalProcess-EBI-UniProt-GOA-ACAP-ARAP	1.36021e-09	4.3116e-09	[5, 6, 7, 8]	Group10	9.44882	24	Specific for Cluster #2	[APOA1, APOA2, APOE, C5, CD14, FN1, ORM1, ORM2]	[APOA1, APOA2, APOE, C5, CADM1, CD14, CRP, CSF1R, FGA, FGB, FGG, FN1, GAPDH, IGF1, LCP1, MBL2, ORM1, ORM2, PRG2, RBP4, S100A8, SAA1, TMSB4X, TTN]	25	75	30.5895	69.4105	[APOA1, APOA2, APOE, C5, CADM1, CD14, CRP, CSF1R, FGA, FGB, FGG, FN1, GAPDH, IGF1, LCP1, MBL2, ORM1, ORM2, PRG2, RBP4, S100A8, SAA1, TMSB4X, TTN]
GO:0002793	positive regulation of peptide secretion	GO_BiologicalProcess-EBI-UniProt-GOA-ACAP-ARAP	2.40092e-08	5.37806e-08	[4, 5, 6, 7, 8, 9]	Group10	10.7143	18	Specific for Cluster #2	[C5, CD14, ORM1, ORM2]	[C5, CADM1, CD14, CSF1R, FGA, FGB, FGG, GAPDH, IGF1, LCP1, MBL2, ORM1, ORM2, PRG2, RBP4, S100A8, SAA1, TTN]	18.1818	81.8182	22.7085	77.2915	[C5, CADM1, CD14, CSF1R, FGA, FGB, FGG, GAPDH, IGF1, LCP1, MBL2, ORM1, ORM2, PRG2, RBP4, S100A8, SAA1, TTN]
GO:0032680	regulation of tumor necrosis factor production	GO_BiologicalProcess-EBI-UniProt-GOA-ACAP-ARAP	6.57207e-07	1.12664e-06	[5, 6, 7, 8]	Group10	13.0435	12	Specific for Cluster #2	[CD14, CLU, ORM1, ORM2, THBS1]	[ADIPOQ, APP, CD14, CLU, IGF1, LBP, LTF, ORM1, ORM2, PF4, S100A8, THBS1]	29.4118	70.5882	35.5205	64.4795	[ADIPOQ, APP, CD14, CLU, IGF1, LBP, LTF, ORM1, ORM2, PF4, S100A8, THBS1]
GO:0050707	regulation of cytokine secretion	GO_BiologicalProcess-EBI-UniProt-GOA-ACAP-ARAP	1.53514e-08	3.63244e-08	[3, 4, 5, 6, 7, 8, 9, 10]	Group10	11.7241	17	Specific for Cluster #2	[APOA1, APOA2, C5, CD14, FN1, ORM1, ORM2]	[APOA1, APOA2, C5, CADM1, CD14, CRP, CSF1R, FN1, GAPDH, LCP1, MBL2, ORM1, ORM2, PRG2, S100A8, SAA1, TMSB4X]	29.1667	70.8333	35.25	64.75	[APOA1, APOA2, C5, CADM1, CD14, CRP, CSF1R, FN1, GAPDH, LCP1, MBL2, ORM1, ORM2, PRG2, S100A8, SAA1, TMSB4X]
GO:0050708	regulation of protein secretion	GO_BiologicalProcess-EBI-UniProt-GOA-ACAP-ARAP	6.00493e-10	2.10173e-09	[4, 5, 6, 7, 8, 9]	Group10	9.83607	24	Specific for Cluster #2	[APOA1, APOA2, APOE, C5, CD14, FN1, ORM1, ORM2]	[APOA1, APOA2, APOE, C5, CADM1, CD14, CRP, CSF1R, FGA, FGB, FGG, FN1, GAPDH, IGF1, LCP1, MBL2, ORM1, ORM2, PRG2, RBP4, S100A8, SAA1, TMSB4X, TTN]	25	75	30.5895	69.4105	[APOA1, APOA2, APOE, C5, CADM1, CD14, CRP, CSF1R, FGA, FGB, FGG, FN1, GAPDH, IGF1, LCP1, MBL2, ORM1, ORM2, PRG2, RBP4, S100A8, SAA1, TMSB4X, TTN]
GO:0032760	positive regulation of tumor necrosis factor production	GO_BiologicalProcess-EBI-UniProt-GOA-ACAP-ARAP	1.27086e-06	2.01419e-06	[5, 6, 7, 8, 9]	Group10	17.6471	9	None Specific Cluster	[CD14, CLU, ORM1, ORM2, THBS1]	[APP, CD14, CLU, LBP, ORM1, ORM2, PF4, S100A8, THBS1]	35.7143	64.2857	42.3468	57.6532	[APP, CD14, CLU, LBP, ORM1, ORM2, PF4, S100A8, THBS1]
GO:0050714	positive regulation of protein secretion	GO_BiologicalProcess-EBI-UniProt-GOA-ACAP-ARAP	1.35199e-08	3.24478e-08	[4, 5, 6, 7, 8, 9, 10]	Group10	11.1111	18	Specific for Cluster #2	[C5, CD14, ORM1, ORM2]	[C5, CADM1, CD14, CSF1R, FGA, FGB, FGG, GAPDH, IGF1, LCP1, MBL2, ORM1, ORM2, PRG2, RBP4, S100A8, SAA1, TTN]	18.1818	81.8182	22.7085	77.2915	[C5, CADM1, CD14, CSF1R, FGA, FGB, FGG, GAPDH, IGF1, LCP1, MBL2, ORM1, ORM2, PRG2, RBP4, S100A8, SAA1, TTN]
GO:0050715	positive regulation of cytokine secretion	GO_BiologicalProcess-EBI-UniProt-GOA-ACAP-ARAP	2.75258e-06	4.05644e-06	[3, 4, 5, 6, 7, 8, 9, 10, 11]	Group10	11.4286	12	Specific for Cluster #2	[C5, CD14, ORM1, ORM2]	[C5, CADM1, CD14, CSF1R, GAPDH, LCP1, MBL2, ORM1, ORM2, PRG2, S100A8, SAA1]	25	75	30.5895	69.4105	[C5, CADM1, CD14, CSF1R, GAPDH, LCP1, MBL2, ORM1, ORM2, PRG2, S100A8, SAA1]
GO:0051702	interaction with symbiont	GO_BiologicalProcess-EBI-UniProt-GOA-ACAP-ARAP	7.84692e-11	3.06577e-10	[2, 3]	Group11	17.7778	16	Specific for Cluster #2	[APOE, APOL1, CFHR2, F2, FN1, HRG, PLG, PROC]	[APCS, APOE, APOL1, CAMP, CFHR1, CFHR2, CFHR5, F2, FN1, GAPDH, HRG, HSPD1, LTF, PF4, PLG, PROC]	33.3333	66.6667	39.7974	60.2026	[APCS, APOE, APOL1, CAMP, CFHR1, CFHR2, CFHR5, F2, FN1, GAPDH, HRG, HSPD1, LTF, PF4, PLG, PROC]
GO:0002684	positive regulation of immune system process	GO_BiologicalProcess-EBI-UniProt-GOA-ACAP-ARAP	1.08549e-16	1.13977e-15	[2, 3, 4]	Group11	9.61969	43	Specific for Cluster #2	[A2M, C2, C3, C4B, C4BPA, C4BPB, C8A, CFH, FCN3, GPLD1, HRG, MASP1, SERPING1, THBS1]	[A2M, APP, B2M, C2, C3, C4B, C4BPA, C4BPB, C8A, CADM1, CALR, CFH, COLEC11, CSF1R, F7, FCN2, FCN3, GPLD1, HLA-A, HRG, HSPD1, ICAM1, IGF1, IGF2, IGFBP2, KRT1, LAMP1, LBP, MASP1, MASP2, MBL2, PF4, PLA2G7, PTPRJ, PVR, RARRES2, RFTN1, RPS19, S100A8, SERPING1, THBS1, THBS4, VCAM1]	24.5614	75.4386	30.0922	69.9078	[A2M, APP, B2M, C2, C3, C4B, C4BPA, C4BPB, C8A, CADM1, CALR, CFH, COLEC11, CSF1R, F7, FCN2, FCN3, GPLD1, HLA-A, HRG, HSPD1, ICAM1, IGF1, IGF2, IGFBP2, KRT1, LAMP1, LBP, MASP1, MASP2, MBL2, PF4, PLA2G7, PTPRJ, PVR, RARRES2, RFTN1, RPS19, S100A8, SERPING1, THBS1, THBS4, VCAM1]
GO:0006952	defense response	GO_BiologicalProcess-EBI-UniProt-GOA-ACAP-ARAP	5.26839e-21	2.21272e-19	[3]	Group11	9.67742	54	Specific for Cluster #2	[A2M, AHSG, APOA1, APOA4, APOD, APOE, APOL1, CFHR2, CLU, F12, F2, FCN3, HRG, IGHA1, IGHM, ITIH4, JCHAIN, KLKB1, MASP1, PGLYRP2, PROC, SERPING1, THBS1]	[A2M, AHSG, APCS, APOA1, APOA4, APOD, APOE, APOL1, APP, BST1, CADM1, CAMP, CDH5, CFHR1, CFHR2, CFHR5, CHGA, CLU, CNTN1, COLEC11, CST3, F12, F2, FCN2, FCN3, FGA, FGB, GAPDH, HLA-A, HRG, IGF1, IGHA1, IGHM, ITIH4, JCHAIN, KLKB1, KRT1, LAMP1, LBP, LTF, LYZ, MASP1, MASP2, MBL2, PF4, PGLYRP2, PROC, PVR, RARRES2, RPS19, S100A8, SERPING1, THBS1, TMSB4X]	29.8701	70.1299	36.0255	63.9745	[A2M, AHSG, APCS, APOA1, APOA4, APOD, APOE, APOL1, APP, BST1, CADM1, CAMP, CDH5, CFHR1, CFHR2, CFHR5, CHGA, CLU, CNTN1, COLEC11, CST3, F12, F2, FCN2, FCN3, FGA, FGB, GAPDH, HLA-A, HRG, IGF1, IGHA1, IGHM, ITIH4, JCHAIN, KLKB1, KRT1, LAMP1, LBP, LTF, LYZ, MASP1, MASP2, MBL2, PF4, PGLYRP2, PROC, PVR, RARRES2, RPS19, S100A8, SERPING1, THBS1, TMSB4X]
GO:0006959	humoral immune response	GO_BiologicalProcess-EBI-UniProt-GOA-ACAP-ARAP	5.69881e-26	4.787e-24	[3]	Group11	27.4336	31	None Specific Cluster	[A2M, C2, C3, C4B, C4BPA, C4BPB, C8A, CFH, F2, FCN3, HRG, IGHA1, IGHM, JCHAIN, KLKB1, MASP1, SERPING1]	[A2M, C2, C3, C4B, C4BPA, C4BPB, C8A, CAMP, CFH, COLEC11, F2, FCN2, FCN3, FGA, FGB, GAPDH, HLA-A, HRG, IGHA1, IGHM, JCHAIN, KLKB1, KRT1, LTF, MASP1, MASP2, MBL2, PF4, RARRES2, RPS19, SERPING1]	35.4167	64.5833	42.03	57.97	[A2M, C2, C3, C4B, C4BPA, C4BPB, C8A, CAMP, CFH, COLEC11, F2, FCN2, FCN3, FGA, FGB, GAPDH, HLA-A, HRG, IGHA1, IGHM, JCHAIN, KLKB1, KRT1, LTF, MASP1, MASP2, MBL2, PF4, RARRES2, RPS19, SERPING1]
GO:0031640	killing of cells of other organism	GO_BiologicalProcess-EBI-UniProt-GOA-ACAP-ARAP	2.51558e-09	7.41435e-09	[3]	Group11	21.0526	12	Specific for Cluster #2	[APOL1, CFHR2, F2, HRG]	[APOL1, CAMP, CFHR1, CFHR2, CFHR5, F2, GAPDH, HRG, LTF, LYZ, PF4, RPS19]	25	75	30.5895	69.4105	[APOL1, CAMP, CFHR1, CFHR2, CFHR5, F2, GAPDH, HRG, LTF, LYZ, PF4, RPS19]
GO:0051883	killing of cells in other organism involved in symbiotic interaction	GO_BiologicalProcess-EBI-UniProt-GOA-ACAP-ARAP	1.3984e-09	4.35059e-09	[2, 4]	Group11	36	9	Specific for Cluster #2	[APOL1, CFHR2, F2, HRG]	[APOL1, CAMP, CFHR1, CFHR2, CFHR5, F2, GAPDH, HRG, PF4]	30.7692	69.2308	37.0121	62.9879	[APOL1, CAMP, CFHR1, CFHR2, CFHR5, F2, GAPDH, HRG, PF4]
GO:0032101	regulation of response to external stimulus	GO_BiologicalProcess-EBI-UniProt-GOA-ACAP-ARAP	1.84496e-15	1.47597e-14	[3, 4]	Group11	9.31818	41	Specific for Cluster #2	[A2M, AHSG, APOA1, APOD, APOE, APOH, C5, F11, F12, F2, HRG, KLKB1, KNG1, PLG, PROC, SERPINF2, SERPING1, THBS1]	[A2M, AHSG, APOA1, APOD, APOE, APOH, BST1, C5, CADM1, CALR, CD109, CDH13, CDH5, CSF1R, F11, F12, F2, F7, FGA, FGB, FGG, GP1BA, HLA-A, HRG, IGF1, KLKB1, KNG1, LAMP1, LTF, PLA2G7, PLG, PROC, PVR, RARRES2, RPS19, S100A8, SERPINF2, SERPING1, THBS1, THBS4, TMSB4X]	30.5085	69.4915	36.7265	63.2735	[A2M, AHSG, APOA1, APOD, APOE, APOH, BST1, C5, CADM1, CALR, CD109, CDH13, CDH5, CSF1R, F11, F12, F2, F7, FGA, FGB, FGG, GP1BA, HLA-A, HRG, IGF1, KLKB1, KNG1, LAMP1, LTF, PLA2G7, PLG, PROC, PVR, RARRES2, RPS19, S100A8, SERPINF2, SERPING1, THBS1, THBS4, TMSB4X]
GO:0050776	regulation of immune response	GO_BiologicalProcess-EBI-UniProt-GOA-ACAP-ARAP	2.19429e-11	1.024e-10	[3, 4]	Group11	9.47712	29	None Specific Cluster	[A2M, APOA1, APOA2, C2, C3, C4B, C4BPA, C4BPB, C8A, CFH, FCN3, GPLD1, HRG, MASP1, SERPING1]	[A2M, APOA1, APOA2, B2M, C2, C3, C4B, C4BPA, C4BPB, C8A, CADM1, CFH, COLEC11, FCN2, FCN3, GPLD1, HLA-A, HRG, HSPD1, KRT1, LAMP1, MASP1, MASP2, MBL2, PTPRJ, PVR, RFTN1, RPS19, SERPING1]	34.0909	65.9091	40.6124	59.3876	[A2M, APOA1, APOA2, B2M, C2, C3, C4B, C4BPA, C4BPB, C8A, CADM1, CFH, COLEC11, FCN2, FCN3, GPLD1, HLA-A, HRG, HSPD1, KRT1, LAMP1, MASP1, MASP2, MBL2, PTPRJ, PVR, RFTN1, RPS19, SERPING1]
GO:0006909	phagocytosis	GO_BiologicalProcess-EBI-UniProt-GOA-ACAP-ARAP	2.52518e-09	7.31431e-09	[3, 5]	Group11	16.8675	14	None Specific Cluster	[AHSG, APOA1, APOA2, C2, C3, C4B, C4BPA, C4BPB, FCN3, LRP1, THBS1]	[ADIPOQ, AHSG, APOA1, APOA2, C2, C3, C4B, C4BPA, C4BPB, FCN2, FCN3, ITGB3, THBS1]	45.8333	54.1667	52.8015	47.1985	[ADIPOQ, AHSG, APOA1, APOA2, C2, C3, C4B, C4BPA, C4BPB, FCN2, FCN3, ITGB3, LRP1, THBS1]
GO:0006954	inflammatory response	GO_BiologicalProcess-EBI-UniProt-GOA-ACAP-ARAP	7.40589e-09	1.9749e-08	[4]	Group11	11.5385	18	Specific for Cluster #2	[AHSG, APOA1, APOD, CLU, F12, F2, ITIH4, PROC, THBS1]	[AHSG, APOA1, APOD, APP, BST1, CDH5, CLU, CNTN1, F12, F2, IGF1, ITIH4, LBP, PROC, RPS19, S100A8, THBS1, TMSB4X]	33.3333	66.6667	39.7974	60.2026	[AHSG, APOA1, APOD, APP, BST1, CDH5, CLU, CNTN1, F12, F2, IGF1, ITIH4, LBP, PROC, RPS19, S100A8, THBS1, TMSB4X]
GO:0009617	response to bacterium	GO_BiologicalProcess-EBI-UniProt-GOA-ACAP-ARAP	2.89345e-08	6.31299e-08	[3, 5]	Group11	8.73016	22	Specific for Cluster #2	[C4B, C4BPA, C4BPB, CD14, F2, IGHA1, IGHM, JCHAIN, KLKB1, PGLYRP2]	[C4B, C4BPA, C4BPB, CAMP, CD14, CHGA, F2, FCN2, FGA, FGB, HLA-A, IGHA1, IGHM, JCHAIN, KLKB1, LBP, LTF, LYZ, MBL2, PGLYRP2, RARRES2, RPS19]	31.25	68.75	37.5375	62.4625	[C4B, C4BPA, C4BPB, CAMP, CD14, CHGA, F2, FCN2, FGA, FGB, HLA-A, IGHA1, IGHM, JCHAIN, KLKB1, LBP, LTF, LYZ, MBL2, PGLYRP2, RARRES2, RPS19]
GO:0019730	antimicrobial humoral response	GO_BiologicalProcess-EBI-UniProt-GOA-ACAP-ARAP	9.76231e-12	4.9699e-11	[3, 4, 5]	Group11	20.2532	16	Specific for Cluster #2	[F2, HRG, IGHA1, IGHM, JCHAIN, KLKB1]	[CAMP, COLEC11, F2, FGA, FGB, GAPDH, HLA-A, HRG, IGHA1, IGHM, JCHAIN, KLKB1, LTF, PF4, RARRES2, RPS19]	27.2727	72.7273	33.1458	66.8542	[CAMP, COLEC11, F2, FGA, FGB, GAPDH, HLA-A, HRG, IGHA1, IGHM, JCHAIN, KLKB1, LTF, PF4, RARRES2, RPS19]
GO:0050778	positive regulation of immune response	GO_BiologicalProcess-EBI-UniProt-GOA-ACAP-ARAP	1.1061e-12	6.40774e-12	[3, 4, 5]	Group11	11.5385	27	Specific for Cluster #2	[A2M, C2, C3, C4B, C4BPA, C4BPB, C8A, CFH, FCN3, GPLD1, HRG, MASP1, SERPING1]	[A2M, B2M, C2, C3, C4B, C4BPA, C4BPB, C8A, CADM1, CFH, COLEC11, FCN2, FCN3, GPLD1, HLA-A, HRG, HSPD1, KRT1, LAMP1, MASP1, MASP2, MBL2, PTPRJ, PVR, RFTN1, RPS19, SERPING1]	32.5	67.5	38.8967	61.1033	[A2M, B2M, C2, C3, C4B, C4BPA, C4BPB, C8A, CADM1, CFH, COLEC11, FCN2, FCN3, GPLD1, HLA-A, HRG, HSPD1, KRT1, LAMP1, MASP1, MASP2, MBL2, PTPRJ, PVR, RFTN1, RPS19, SERPING1]
GO:0098542	defense response to other organism	GO_BiologicalProcess-EBI-UniProt-GOA-ACAP-ARAP	6.29941e-13	3.77964e-12	[3, 4, 5]	Group11	8.58469	37	Specific for Cluster #2	[A2M, APOA4, APOL1, CFHR2, F2, FCN3, HRG, IGHA1, IGHM, JCHAIN, KLKB1, MASP1, PGLYRP2, SERPING1]	[A2M, APCS, APOA4, APOL1, CADM1, CAMP, CFHR1, CFHR2, CFHR5, CHGA, COLEC11, F2, FCN2, FCN3, FGA, FGB, GAPDH, HLA-A, HRG, IGHA1, IGHM, JCHAIN, KLKB1, KRT1, LAMP1, LBP, LTF, LYZ, MASP1, MASP2, MBL2, PF4, PGLYRP2, PVR, RARRES2, RPS19, SERPING1]	27.451	72.549	33.3449	66.6551	[A2M, APCS, APOA4, APOL1, CADM1, CAMP, CFHR1, CFHR2, CFHR5, CHGA, COLEC11, F2, FCN2, FCN3, FGA, FGB, GAPDH, HLA-A, HRG, IGHA1, IGHM, JCHAIN, KLKB1, KRT1, LAMP1, LBP, LTF, LYZ, MASP1, MASP2, MBL2, PF4, PGLYRP2, PVR, RARRES2, RPS19, SERPING1]
GO:0002253	activation of immune response	GO_BiologicalProcess-EBI-UniProt-GOA-ACAP-ARAP	1.85509e-11	9.16631e-11	[2, 4, 5, 6]	Group11	14.3885	20	None Specific Cluster	[A2M, C2, C3, C4B, C4BPA, C4BPB, C8A, CFH, FCN3, GPLD1, MASP1, SERPING1]	[A2M, C2, C3, C4B, C4BPA, C4BPB, C8A, CFH, COLEC11, FCN2, FCN3, GPLD1, HLA-A, KRT1, MASP1, MASP2, MBL2, PTPRJ, RFTN1, SERPING1]	37.5	62.5	44.2359	55.7641	[A2M, C2, C3, C4B, C4BPA, C4BPB, C8A, CFH, COLEC11, FCN2, FCN3, GPLD1, HLA-A, KRT1, MASP1, MASP2, MBL2, PTPRJ, RFTN1, SERPING1]
GO:0002703	regulation of leukocyte mediated immunity	GO_BiologicalProcess-EBI-UniProt-GOA-ACAP-ARAP	0.000734277	0.000743124	[4, 5]	Group11	8.88889	8	Specific for Cluster #2	[C4BPA, C4BPB]	[B2M, C4BPA, C4BPB, CADM1, HLA-A, HSPD1, LAMP1, PVR]	20	80	24.8419	75.1581	[B2M, C4BPA, C4BPB, CADM1, HLA-A, HSPD1, LAMP1, PVR]
GO:0045087	innate immune response	GO_BiologicalProcess-EBI-UniProt-GOA-ACAP-ARAP	1.24629e-08	3.07907e-08	[3, 4, 5, 6]	Group11	8.77863	23	Specific for Cluster #2	[A2M, APOA4, APOL1, FCN3, IGHM, JCHAIN, MASP1, SERPING1]	[A2M, APCS, APOA4, APOL1, CADM1, CAMP, COLEC11, FCN2, FCN3, GAPDH, HLA-A, IGHM, JCHAIN, KRT1, LAMP1, LTF, MASP1, MASP2, MBL2, PVR, RARRES2, RPS19, SERPING1]	25.8065	74.1936	31.5006	68.4994	[A2M, APCS, APOA4, APOL1, CADM1, CAMP, COLEC11, FCN2, FCN3, GAPDH, HLA-A, IGHM, JCHAIN, KRT1, LAMP1, LTF, MASP1, MASP2, MBL2, PVR, RARRES2, RPS19, SERPING1]
GO:0051873	killing by host of symbiont cells	GO_BiologicalProcess-EBI-UniProt-GOA-ACAP-ARAP	1.3984e-09	4.35059e-09	[3, 4, 5, 6]	Group11	36	9	Specific for Cluster #2	[APOL1, CFHR2, F2, HRG]	[APOL1, CAMP, CFHR1, CFHR2, CFHR5, F2, GAPDH, HRG, PF4]	30.7692	69.2308	37.0121	62.9879	[APOL1, CAMP, CFHR1, CFHR2, CFHR5, F2, GAPDH, HRG, PF4]
GO:0006956	complement activation	GO_BiologicalProcess-EBI-UniProt-GOA-ACAP-ARAP	3.71035e-20	1.24668e-18	[3, 4, 5, 6, 7]	Group11	57.1429	16	None Specific Cluster	[A2M, C2, C3, C4B, C4BPA, C4BPB, C8A, CFH, FCN3, MASP1, SERPING1]	[A2M, C2, C3, C4B, C4BPA, C4BPB, C8A, CFH, COLEC11, FCN2, FCN3, KRT1, MASP1, MASP2, MBL2, SERPING1]	40.7407	59.2593	47.6153	52.3847	[A2M, C2, C3, C4B, C4BPA, C4BPB, C8A, CFH, COLEC11, FCN2, FCN3, KRT1, MASP1, MASP2, MBL2, SERPING1]
GO:0042742	defense response to bacterium	GO_BiologicalProcess-EBI-UniProt-GOA-ACAP-ARAP	6.991e-10	2.39692e-09	[4, 5, 6]	Group11	13.3333	18	Specific for Cluster #2	[F2, IGHA1, IGHM, JCHAIN, KLKB1, PGLYRP2]	[CAMP, CHGA, F2, FCN2, FGA, FGB, HLA-A, IGHA1, IGHM, JCHAIN, KLKB1, LBP, LTF, LYZ, MBL2, PGLYRP2, RARRES2, RPS19]	25	75	30.5895	69.4105	[CAMP, CHGA, F2, FCN2, FGA, FGB, HLA-A, IGHA1, IGHM, JCHAIN, KLKB1, LBP, LTF, LYZ, MBL2, PGLYRP2, RARRES2, RPS19]
GO:0061844	antimicrobial humoral immune response mediated by antimicrobial peptide	GO_BiologicalProcess-EBI-UniProt-GOA-ACAP-ARAP	3.29819e-05	3.90208e-05	[4, 5, 6]	Group11	13.7931	8	Specific for Cluster #2	[F2, HRG, KLKB1]	[CAMP, F2, GAPDH, HRG, KLKB1, LTF, PF4, RPS19]	27.2727	72.7273	33.1458	66.8542	[CAMP, F2, GAPDH, HRG, KLKB1, LTF, PF4, RPS19]
GO:0002706	regulation of lymphocyte mediated immunity	GO_BiologicalProcess-EBI-UniProt-GOA-ACAP-ARAP	0.000192309	0.00020067	[5, 6]	Group11	10.8108	8	Specific for Cluster #2	[C4BPA, C4BPB]	[B2M, C4BPA, C4BPB, CADM1, HLA-A, HSPD1, LAMP1, PVR]	20	80	24.8419	75.1581	[B2M, C4BPA, C4BPB, CADM1, HLA-A, HSPD1, LAMP1, PVR]
GO:0019731	antibacterial humoral response	GO_BiologicalProcess-EBI-UniProt-GOA-ACAP-ARAP	5.05994e-07	8.7636e-07	[4, 5, 6, 7]	Group11	19.5652	9	Specific for Cluster #2	[IGHA1, IGHM, JCHAIN, KLKB1]	[CAMP, FGA, FGB, HLA-A, IGHA1, IGHM, JCHAIN, KLKB1, LTF]	30.7692	69.2308	37.0121	62.9879	[CAMP, FGA, FGB, HLA-A, IGHA1, IGHM, JCHAIN, KLKB1, LTF]
GO:0001867	complement activation, lectin pathway	GO_BiologicalProcess-EBI-UniProt-GOA-ACAP-ARAP	9.284e-16	7.79856e-15	[4, 5, 6, 7, 8]	Group11	100	9	Specific for Cluster #2	[A2M, FCN3, MASP1, SERPING1]	[A2M, COLEC11, FCN2, FCN3, KRT1, MASP1, MASP2, MBL2, SERPING1]	30.7692	69.2308	37.0121	62.9879	[A2M, COLEC11, FCN2, FCN3, KRT1, MASP1, MASP2, MBL2, SERPING1]
GO:0050829	defense response to Gram-negative bacterium	GO_BiologicalProcess-EBI-UniProt-GOA-ACAP-ARAP	1.44891e-05	1.8302e-05	[5, 6, 7]	Group11	15.3846	8	Specific for Cluster #2	[F2, IGHM]	[CHGA, F2, FCN2, IGHM, LBP, LTF, RARRES2, RPS19]	20	80	24.8419	75.1581	[CHGA, F2, FCN2, IGHM, LBP, LTF, RARRES2, RPS19]
GO:0050830	defense response to Gram-positive bacterium	GO_BiologicalProcess-EBI-UniProt-GOA-ACAP-ARAP	6.88038e-06	9.24723e-06	[5, 6, 7]	Group11	14.5161	9	Specific for Cluster #2	[PGLYRP2]	[CAMP, CHGA, FCN2, HLA-A, LBP, LYZ, MBL2, PGLYRP2, RARRES2]	10	90	12.8086	87.1914	[CAMP, CHGA, FCN2, HLA-A, LBP, LYZ, MBL2, PGLYRP2, RARRES2]
KEGG:04979	Cholesterol metabolism	KEGG	8.55584e-14	5.52839e-13	[-1]	Group12	30	15	None Specific Cluster	[APOA1, APOA2, APOA4, APOB, APOC3, APOE, APOH, LPA, LRP1, PCSK9, PLTP]	[APOA1, APOA2, APOA4, APOB, APOC1, APOC2, APOC3, APOE, APOH, CETP, LCAT, LPA, PCSK9, PLTP]	44	56	50.9517	49.0483	[APOA1, APOA2, APOA4, APOB, APOC1, APOC2, APOC3, APOE, APOH, CETP, LCAT, LPA, LRP1, PCSK9, PLTP]
GO:0097006	regulation of plasma lipoprotein particle levels	GO_BiologicalProcess-EBI-UniProt-GOA-ACAP-ARAP	1.78717e-18	2.72949e-17	[2, 3]	Group12	42.5	17	Specific for Cluster #2	[APOA1, APOA2, APOA4, APOB, APOC3, APOE, PCSK9, PLTP]	[ADIPOQ, APOA1, APOA2, APOA4, APOB, APOC1, APOC2, APOC3, APOE, APOM, CETP, LCAT, LCP1, MPO, PCSK9, PLA2G7, PLTP]	32	68	38.3543	61.6457	[ADIPOQ, APOA1, APOA2, APOA4, APOB, APOC1, APOC2, APOC3, APOE, APOM, CETP, LCAT, LCP1, MPO, PCSK9, PLA2G7, PLTP]
GO:0010876	lipid localization	GO_BiologicalProcess-EBI-UniProt-GOA-ACAP-ARAP	2.34095e-11	1.06292e-10	[3]	Group12	12.0419	23	Specific for Cluster #2	[APOA1, APOA2, APOA4, APOB, APOC3, APOE, C3, PCSK9, PLTP, PON1, THBS1]	[ACE, ADIPOQ, APOA1, APOA2, APOA4, APOB, APOC1, APOC2, APOC3, APOC4, APOE, APOM, C3, CETP, CRP, ITGB3, LBP, LCAT, LCP1, PCSK9, PLTP, PON1, THBS1]	32.3529	67.6471	38.7374	61.2626	[ACE, ADIPOQ, APOA1, APOA2, APOA4, APOB, APOC1, APOC2, APOC3, APOC4, APOE, APOM, C3, CETP, CRP, ITGB3, LBP, LCAT, LCP1, PCSK9, PLTP, PON1, THBS1]
GO:0034381	plasma lipoprotein particle clearance	GO_BiologicalProcess-EBI-UniProt-GOA-ACAP-ARAP	4.427e-09	1.26057e-08	[2, 3, 4]	Group12	40	8	None Specific Cluster	[APOA2, APOB, APOC3, APOE, PCSK9]	[ADIPOQ, APOA2, APOB, APOC1, APOC2, APOC3, APOE, PCSK9]	38.4615	61.5385	45.2451	54.7549	[ADIPOQ, APOA2, APOB, APOC1, APOC2, APOC3, APOE, PCSK9]
GO:1905952	regulation of lipid localization	GO_BiologicalProcess-EBI-UniProt-GOA-ACAP-ARAP	1.93672e-14	1.3557e-13	[3, 4]	Group12	22.093	19	None Specific Cluster	[APOA1, APOA2, APOA4, APOB, APOC3, APOE, C3, PCSK9, PLTP, PON1, THBS1]	[ADIPOQ, APOA1, APOA2, APOA4, APOB, APOC1, APOC2, APOC3, APOC4, APOE, C3, CETP, CRP, ITGB3, LCP1, PCSK9, PLTP, PON1, THBS1]	36.6667	63.3333	43.3567	56.6433	[ADIPOQ, APOA1, APOA2, APOA4, APOB, APOC1, APOC2, APOC3, APOC4, APOE, C3, CETP, CRP, ITGB3, LCP1, PCSK9, PLTP, PON1, THBS1]
GO:1905953	negative regulation of lipid localization	GO_BiologicalProcess-EBI-UniProt-GOA-ACAP-ARAP	1.27308e-07	2.57684e-07	[2, 3, 4, 5]	Group12	27.5862	8	Specific for Cluster #2	[APOA2, APOC3, PCSK9, THBS1]	[APOA2, APOC1, APOC2, APOC3, CRP, ITGB3, PCSK9, THBS1]	33.3333	66.6667	39.7974	60.2026	[APOA2, APOC1, APOC2, APOC3, CRP, ITGB3, PCSK9, THBS1]
GO:1905954	positive regulation of lipid localization	GO_BiologicalProcess-EBI-UniProt-GOA-ACAP-ARAP	1.66731e-07	3.29539e-07	[2, 3, 4, 5]	Group12	18.8679	10	None Specific Cluster	[APOA1, APOB, APOE, C3, PLTP, PON1]	[ADIPOQ, APOA1, APOB, APOC4, APOE, C3, CETP, LCP1, PLTP, PON1]	37.5	62.5	44.2359	55.7641	[ADIPOQ, APOA1, APOB, APOC4, APOE, C3, CETP, LCP1, PLTP, PON1]
GO:0060627	regulation of vesicle-mediated transport	GO_BiologicalProcess-EBI-UniProt-GOA-ACAP-ARAP	4.34129e-11	1.82334e-10	[3, 4, 5]	Group12	10.6838	25	None Specific Cluster	[AHSG, APOA1, APOA2, APOC3, APOE, C2, C3, C4B, C4BPA, C4BPB, CLU, LRP1, PCSK9, TF, VTN]	[ADIPOQ, AHSG, APOA1, APOA2, APOC1, APOC2, APOC3, APOE, B2M, C2, C3, C4B, C4BPA, C4BPB, CDH13, CLU, FGA, FGB, FGG, ITGB3, LAMP1, PCSK9, TF, VTN]	38.4615	61.5385	45.2451	54.7549	[ADIPOQ, AHSG, APOA1, APOA2, APOC1, APOC2, APOC3, APOE, B2M, C2, C3, C4B, C4BPA, C4BPB, CDH13, CLU, FGA, FGB, FGG, ITGB3, LAMP1, LRP1, PCSK9, TF, VTN]
GO:0006638	neutral lipid metabolic process	GO_BiologicalProcess-EBI-UniProt-GOA-ACAP-ARAP	1.27086e-06	2.01419e-06	[4, 5]	Group12	17.6471	9	None Specific Cluster	[APOA2, APOA4, APOC3, APOE, APOH, C3]	[APOA2, APOA4, APOC2, APOC3, APOE, APOH, C3, CETP, LCP1]	40	60	46.8484	53.1516	[APOA2, APOA4, APOC2, APOC3, APOE, APOH, C3, CETP, LCP1]
GO:0006869	lipid transport	GO_BiologicalProcess-EBI-UniProt-GOA-ACAP-ARAP	2.12371e-09	6.37113e-09	[4, 5]	Group12	11.7284	19	None Specific Cluster	[APOA1, APOA2, APOA4, APOB, APOC3, APOE, PCSK9, PLTP, PON1, THBS1]	[ACE, ADIPOQ, APOA1, APOA2, APOA4, APOB, APOC1, APOC2, APOC3, APOE, APOM, CETP, ITGB3, LBP, LCAT, PCSK9, PLTP, PON1, THBS1]	34.4828	65.5172	41.0325	58.9675	[ACE, ADIPOQ, APOA1, APOA2, APOA4, APOB, APOC1, APOC2, APOC3, APOE, APOM, CETP, ITGB3, LBP, LCAT, PCSK9, PLTP, PON1, THBS1]
GO:0045834	positive regulation of lipid metabolic process	GO_BiologicalProcess-EBI-UniProt-GOA-ACAP-ARAP	0.000192309	0.00020067	[3, 4, 5, 6]	Group12	10.8108	8	None Specific Cluster	[AGT, APOA1, APOA2, APOA4, APOE, F2]	[AGT, APOA1, APOA2, APOA4, APOC2, APOE, CHGA, F2]	42.8571	57.1429	49.7888	50.2112	[AGT, APOA1, APOA2, APOA4, APOC2, APOE, CHGA, F2]
GO:0046486	glycerolipid metabolic process	GO_BiologicalProcess-EBI-UniProt-GOA-ACAP-ARAP	4.04089e-06	5.80231e-06	[4, 5]	Group12	8.37696	16	None Specific Cluster	[APOA1, APOA2, APOA4, APOC3, APOE, APOH, C3, ENPP2, GPLD1, PON1]	[APOA1, APOA2, APOA4, APOC1, APOC2, APOC3, APOE, APOH, C3, CETP, ENPP2, GPLD1, LCAT, LCP1, PLA2G7, PON1]	38.4615	61.5385	45.2451	54.7548	[APOA1, APOA2, APOA4, APOC1, APOC2, APOC3, APOE, APOH, C3, CETP, ENPP2, GPLD1, LCAT, LCP1, PLA2G7, PON1]
GO:0034369	plasma lipoprotein particle remodeling	GO_BiologicalProcess-EBI-UniProt-GOA-ACAP-ARAP	3.84303e-20	1.07605e-18	[3, 4, 7]	Group12	73.6842	14	Specific for Cluster #2	[APOA1, APOA2, APOA4, APOB, APOC3, APOE, PLTP]	[APOA1, APOA2, APOA4, APOB, APOC1, APOC3, APOE, APOM, CETP, LCAT, LCP1, MPO, PLA2G7, PLTP]	33.3333	66.6667	39.7974	60.2026	[APOA1, APOA2, APOA4, APOB, APOC1, APOC3, APOE, APOM, CETP, LCAT, LCP1, MPO, PLA2G7, PLTP]
GO:0006898	receptor-mediated endocytosis	GO_BiologicalProcess-EBI-UniProt-GOA-ACAP-ARAP	1.11445e-05	1.44021e-05	[4, 6]	Group12	10	12	None Specific Cluster	[APOC3, APOE, CLU, LRP1, PCSK9, TF, VTN]	[APOC1, APOC2, APOC3, APOE, B2M, CLU, ITGB3, MRC1, PCSK9, TF, VTN]	38.8889	61.1111	45.6919	54.3081	[APOC1, APOC2, APOC3, APOE, B2M, CLU, ITGB3, LRP1, MRC1, PCSK9, TF, VTN]
GO:0015748	organophosphate ester transport	GO_BiologicalProcess-EBI-UniProt-GOA-ACAP-ARAP	1.02435e-05	1.33404e-05	[5]	Group12	13.8462	9	None Specific Cluster	[APOA1, APOA2, APOA4, APOC3, APOE, PLTP]	[APOA1, APOA2, APOA4, APOC1, APOC2, APOC3, APOE, CETP, PLTP]	40	60	46.8484	53.1516	[APOA1, APOA2, APOA4, APOC1, APOC2, APOC3, APOE, CETP, PLTP]
GO:0015850	organic hydroxy compound transport	GO_BiologicalProcess-EBI-UniProt-GOA-ACAP-ARAP	3.53144e-11	1.52124e-10	[5]	Group12	17.1717	17	None Specific Cluster	[APOA1, APOA2, APOA4, APOB, APOC3, APOE, PCSK9, PLTP, PON1]	[ACTB, ADIPOQ, APOA1, APOA2, APOA4, APOB, APOC1, APOC2, APOC3, APOE, APOM, CETP, CHGA, LCAT, PCSK9, PLTP, PON1]	34.6154	65.3846	41.1745	58.8255	[ACTB, ADIPOQ, APOA1, APOA2, APOA4, APOB, APOC1, APOC2, APOC3, APOE, APOM, CETP, CHGA, LCAT, PCSK9, PLTP, PON1]
GO:0030100	regulation of endocytosis	GO_BiologicalProcess-EBI-UniProt-GOA-ACAP-ARAP	1.31089e-06	2.05822e-06	[4, 5, 6]	Group12	12.2449	12	None Specific Cluster	[APOC3, APOE, CLU, LRP1, PCSK9, TF, VTN]	[APOC1, APOC2, APOC3, APOE, B2M, CDH13, CLU, ITGB3, PCSK9, TF, VTN]	38.8889	61.1111	45.6919	54.3081	[APOC1, APOC2, APOC3, APOE, B2M, CDH13, CLU, ITGB3, LRP1, PCSK9, TF, VTN]
GO:0032368	regulation of lipid transport	GO_BiologicalProcess-EBI-UniProt-GOA-ACAP-ARAP	1.02774e-10	3.92409e-10	[4, 5, 6]	Group12	21.2121	14	None Specific Cluster	[APOA1, APOA2, APOA4, APOC3, APOE, PCSK9, PLTP, PON1, THBS1]	[ADIPOQ, APOA1, APOA2, APOA4, APOC1, APOC2, APOC3, APOE, CETP, ITGB3, PCSK9, PLTP, PON1, THBS1]	39.1304	60.8696	45.9439	54.0561	[ADIPOQ, APOA1, APOA2, APOA4, APOC1, APOC2, APOC3, APOE, CETP, ITGB3, PCSK9, PLTP, PON1, THBS1]
GO:0034367	protein-containing complex remodeling	GO_BiologicalProcess-EBI-UniProt-GOA-ACAP-ARAP	3.84303e-20	1.07605e-18	[5]	Group12	73.6842	14	Specific for Cluster #2	[APOA1, APOA2, APOA4, APOB, APOC3, APOE, PLTP]	[APOA1, APOA2, APOA4, APOB, APOC1, APOC3, APOE, APOM, CETP, LCAT, LCP1, MPO, PLA2G7, PLTP]	33.3333	66.6667	39.7974	60.2026	[APOA1, APOA2, APOA4, APOB, APOC1, APOC3, APOE, APOM, CETP, LCAT, LCP1, MPO, PLA2G7, PLTP]
GO:0055088	lipid homeostasis	GO_BiologicalProcess-EBI-UniProt-GOA-ACAP-ARAP	2.51558e-09	7.41435e-09	[5]	Group12	21.0526	12	None Specific Cluster	[APOA1, APOA2, APOA4, APOB, APOC3, APOE, PCSK9]	[APOA1, APOA2, APOA4, APOB, APOC2, APOC3, APOC4, APOE, CETP, LCAT, LCP1, PCSK9]	36.8421	63.1579	43.5422	56.4578	[APOA1, APOA2, APOA4, APOB, APOC2, APOC3, APOC4, APOE, CETP, LCAT, LCP1, PCSK9]
GO:0071825	protein-lipid complex subunit organization	GO_BiologicalProcess-EBI-UniProt-GOA-ACAP-ARAP	2.11102e-16	1.97028e-15	[5]	Group12	48.2759	14	Specific for Cluster #2	[APOA1, APOA2, APOA4, APOB, APOC3, APOE, PLTP]	[APOA1, APOA2, APOA4, APOB, APOC1, APOC3, APOE, APOM, CETP, LCAT, LCP1, MPO, PLA2G7, PLTP]	33.3333	66.6667	39.7974	60.2026	[APOA1, APOA2, APOA4, APOB, APOC1, APOC3, APOE, APOM, CETP, LCAT, LCP1, MPO, PLA2G7, PLTP]
GO:0005319	lipid transporter activity	GO_BiologicalProcess-EBI-UniProt-GOA-ACAP-ARAP	6.06884e-05	6.88895e-05	[5, 6]	Group12	12.6984	8	None Specific Cluster	[APOA1, APOA2, APOA4, APOB, APOE, PLTP]	[APOA1, APOA2, APOA4, APOB, APOE, APOM, CETP, PLTP]	42.8571	57.1429	49.7888	50.2112	[APOA1, APOA2, APOA4, APOB, APOE, APOM, CETP, PLTP]
GO:0006639	acylglycerol metabolic process	GO_BiologicalProcess-EBI-UniProt-GOA-ACAP-ARAP	1.27086e-06	2.01419e-06	[5, 6]	Group12	17.6471	9	None Specific Cluster	[APOA2, APOA4, APOC3, APOE, APOH, C3]	[APOA2, APOA4, APOC2, APOC3, APOE, APOH, C3, CETP, LCP1]	40	60	46.8484	53.1516	[APOA2, APOA4, APOC2, APOC3, APOE, APOH, C3, CETP, LCP1]
GO:0015918	sterol transport	GO_BiologicalProcess-EBI-UniProt-GOA-ACAP-ARAP	3.60648e-12	2.01963e-11	[5, 6]	Group12	23.8095	15	None Specific Cluster	[APOA1, APOA2, APOA4, APOB, APOC3, APOE, PCSK9, PLTP, PON1]	[ADIPOQ, APOA1, APOA2, APOA4, APOB, APOC1, APOC2, APOC3, APOE, APOM, CETP, LCAT, PCSK9, PLTP, PON1]	37.5	62.5	44.2359	55.7641	[ADIPOQ, APOA1, APOA2, APOA4, APOB, APOC1, APOC2, APOC3, APOE, APOM, CETP, LCAT, PCSK9, PLTP, PON1]
GO:0046503	glycerolipid catabolic process	GO_BiologicalProcess-EBI-UniProt-GOA-ACAP-ARAP	4.90158e-07	8.57777e-07	[5, 6]	Group12	23.5294	8	Specific for Cluster #2	[APOA2, APOA4, APOC3, ENPP2]	[APOA2, APOA4, APOC1, APOC2, APOC3, ENPP2, LCP1, PLA2G7]	33.3333	66.6667	39.7974	60.2026	[APOA2, APOA4, APOC1, APOC2, APOC3, ENPP2, LCP1, PLA2G7]
GO:0034370	triglyceride-rich lipoprotein particle remodeling	GO_BiologicalProcess-EBI-UniProt-GOA-ACAP-ARAP	2.02313e-11	9.71103e-11	[4, 5, 8]	Group12	66.6667	8	None Specific Cluster	[APOA1, APOA2, APOA4, APOC3, APOE]	[APOA1, APOA2, APOA4, APOC3, APOE, CETP, LCAT, LCP1]	38.4615	61.5385	45.2451	54.7549	[APOA1, APOA2, APOA4, APOC3, APOE, CETP, LCAT, LCP1]
GO:0034375	high-density lipoprotein particle remodeling	GO_BiologicalProcess-EBI-UniProt-GOA-ACAP-ARAP	6.87237e-12	3.60799e-11	[4, 5, 8]	Group12	72.7273	8	None Specific Cluster	[APOA1, APOA2, APOC3, APOE, PLTP]	[APOA1, APOA2, APOC3, APOE, APOM, CETP, LCAT, PLTP]	38.4615	61.5385	45.2451	54.7549	[APOA1, APOA2, APOC3, APOE, APOM, CETP, LCAT, PLTP]
GO:0046470	phosphatidylcholine metabolic process	GO_BiologicalProcess-EBI-UniProt-GOA-ACAP-ARAP	8.90463e-09	2.3015e-08	[4, 6, 7]	Group12	30	9	None Specific Cluster	[APOA1, APOA2, APOA4, ENPP2, PON1]	[APOA1, APOA2, APOA4, APOC1, CETP, ENPP2, LCAT, PLA2G7, PON1]	35.7143	64.2857	42.3468	57.6532	[APOA1, APOA2, APOA4, APOC1, CETP, ENPP2, LCAT, PLA2G7, PON1]
GO:0015914	phospholipid transport	GO_BiologicalProcess-EBI-UniProt-GOA-ACAP-ARAP	5.05994e-07	8.7636e-07	[5, 6, 7]	Group12	19.5652	9	None Specific Cluster	[APOA1, APOA2, APOA4, APOC3, APOE, PLTP]	[APOA1, APOA2, APOA4, APOC1, APOC2, APOC3, APOE, CETP, PLTP]	40	60	46.8484	53.1516	[APOA1, APOA2, APOA4, APOC1, APOC2, APOC3, APOE, CETP, PLTP]
GO:0032371	regulation of sterol transport	GO_BiologicalProcess-EBI-UniProt-GOA-ACAP-ARAP	2.75914e-11	1.21983e-10	[5, 6, 7]	Group12	30	12	None Specific Cluster	[APOA1, APOA2, APOA4, APOC3, APOE, PCSK9, PLTP, PON1]	[ADIPOQ, APOA1, APOA2, APOA4, APOC1, APOC2, APOC3, APOE, CETP, PCSK9, PLTP, PON1]	40	60	46.8484	53.1516	[ADIPOQ, APOA1, APOA2, APOA4, APOC1, APOC2, APOC3, APOE, CETP, PCSK9, PLTP, PON1]
GO:0048259	regulation of receptor-mediated endocytosis	GO_BiologicalProcess-EBI-UniProt-GOA-ACAP-ARAP	5.20728e-06	7.35145e-06	[5, 6, 7]	Group12	15	9	None Specific Cluster	[APOC3, CLU, PCSK9, TF, VTN]	[APOC1, APOC2, APOC3, B2M, CLU, ITGB3, PCSK9, TF, VTN]	35.7143	64.2857	42.3468	57.6532	[APOC1, APOC2, APOC3, B2M, CLU, ITGB3, PCSK9, TF, VTN]
GO:0034372	very-low-density lipoprotein particle remodeling	GO_BiologicalProcess-EBI-UniProt-GOA-ACAP-ARAP	2.02313e-11	9.71103e-11	[5, 6, 9]	Group12	66.6667	8	None Specific Cluster	[APOA1, APOA2, APOA4, APOC3, APOE]	[APOA1, APOA2, APOA4, APOC3, APOE, CETP, LCAT, LCP1]	38.4615	61.5385	45.2451	54.7549	[APOA1, APOA2, APOA4, APOC3, APOE, CETP, LCAT, LCP1]
KEGG:04611	Platelet activation	KEGG	1.55884e-05	1.93988e-05	[-1]	Group13	9.67742	12	Specific for Cluster #2	[F2, VWF]	[ACTB, F2, FERMT3, FGA, FGB, FGG, GP1BA, GP5, GP6, ITGB3, TLN1, VWF]	14.2857	85.7143	18.0565	81.9435	[ACTB, F2, FERMT3, FGA, FGB, FGG, GP1BA, GP5, GP6, ITGB3, TLN1, VWF]
GO:0006952	defense response	GO_BiologicalProcess-EBI-UniProt-GOA-ACAP-ARAP	5.26839e-21	2.21272e-19	[3]	Group13	9.67742	54	Specific for Cluster #2	[A2M, AHSG, APOA1, APOA4, APOD, APOE, APOL1, CFHR2, CLU, F12, F2, FCN3, HRG, IGHA1, IGHM, ITIH4, JCHAIN, KLKB1, MASP1, PGLYRP2, PROC, SERPING1, THBS1]	[A2M, AHSG, APCS, APOA1, APOA4, APOD, APOE, APOL1, APP, BST1, CADM1, CAMP, CDH5, CFHR1, CFHR2, CFHR5, CHGA, CLU, CNTN1, COLEC11, CST3, F12, F2, FCN2, FCN3, FGA, FGB, GAPDH, HLA-A, HRG, IGF1, IGHA1, IGHM, ITIH4, JCHAIN, KLKB1, KRT1, LAMP1, LBP, LTF, LYZ, MASP1, MASP2, MBL2, PF4, PGLYRP2, PROC, PVR, RARRES2, RPS19, S100A8, SERPING1, THBS1, TMSB4X]	29.8701	70.1299	36.0255	63.9745	[A2M, AHSG, APCS, APOA1, APOA4, APOD, APOE, APOL1, APP, BST1, CADM1, CAMP, CDH5, CFHR1, CFHR2, CFHR5, CHGA, CLU, CNTN1, COLEC11, CST3, F12, F2, FCN2, FCN3, FGA, FGB, GAPDH, HLA-A, HRG, IGF1, IGHA1, IGHM, ITIH4, JCHAIN, KLKB1, KRT1, LAMP1, LBP, LTF, LYZ, MASP1, MASP2, MBL2, PF4, PGLYRP2, PROC, PVR, RARRES2, RPS19, S100A8, SERPING1, THBS1, TMSB4X]
GO:0009611	response to wounding	GO_BiologicalProcess-EBI-UniProt-GOA-ACAP-ARAP	8.14129e-19	1.36774e-17	[3]	Group13	17.1429	30	Specific for Cluster #2	[APOE, APOH, ERBB2, F11, F12, F2, FBLN1, HRG, KLKB1, KNG1, PLG, SERPINF2, THBS1, VWF]	[APOE, APOH, CD109, CD44, CNTN1, F11, F12, F13A1, F2, F7, F9, FBLN1, FGA, FGB, FGG, FLNA, GP1BA, HRG, IGF1, ITGB3, KLKB1, KNG1, MCAM, PF4, PLG, SERPINF2, THBS1, TNC, VWF]	32.5581	67.4419	38.9597	61.0403	[APOE, APOH, CD109, CD44, CNTN1, ERBB2, F11, F12, F13A1, F2, F7, F9, FBLN1, FGA, FGB, FGG, FLNA, GP1BA, HRG, IGF1, ITGB3, KLKB1, KNG1, MCAM, PF4, PLG, SERPINF2, THBS1, TNC, VWF]
GO:0050878	regulation of body fluid levels	GO_BiologicalProcess-EBI-UniProt-GOA-ACAP-ARAP	6.01684e-17	7.22021e-16	[3]	Group13	21.4953	23	None Specific Cluster	[APOE, APOH, F11, F12, F2, FBLN1, HRG, KLKB1, KNG1, PLG, SERPINF2, THBS1, VWF]	[APOE, APOH, CNTN1, F11, F12, F13A1, F2, F7, F9, FBLN1, FGA, FGB, FGG, GP1BA, HRG, ITGB3, KLKB1, KNG1, PF4, PLG, SERPINF2, THBS1, VWF]	36.1111	63.8889	42.7683	57.2317	[APOE, APOH, CNTN1, F11, F12, F13A1, F2, F7, F9, FBLN1, FGA, FGB, FGG, GP1BA, HRG, ITGB3, KLKB1, KNG1, PF4, PLG, SERPINF2, THBS1, VWF]
GO:0051241	negative regulation of multicellular organismal process	GO_BiologicalProcess-EBI-UniProt-GOA-ACAP-ARAP	1.80084e-18	2.52118e-17	[2, 3, 4]	Group13	9.56175	48	None Specific Cluster	[APOA1, APOA2, APOA4, APOC3, APOD, APOE, APOH, C1QC, ECM1, F11, F12, F2, FN1, HRG, KLKB1, KNG1, ORM1, PCSK9, PLG, PROC, SERPINF1, SERPINF2, SRGN, THBS1, VASN]	[ADIPOQ, APCS, APOA1, APOA2, APOA4, APOC1, APOC2, APOC3, APOD, APOE, APOH, APOM, B2M, C1QC, CALR, CST3, ECM1, EFEMP1, F11, F12, F2, FGA, FGB, FGG, FN1, GP1BA, HRG, IGF1, KLKB1, KNG1, LBP, ORM1, PCSK9, PF4, PLG, PROC, PROCR, PTPRG, RPS19, SERPINF1, SERPINF2, SPARC, SRGN, THBS1, THBS4, TIMP1, TMSB4X, VASN]	34.2466	65.7534	40.7794	59.2206	[ADIPOQ, APCS, APOA1, APOA2, APOA4, APOC1, APOC2, APOC3, APOD, APOE, APOH, APOM, B2M, C1QC, CALR, CST3, ECM1, EFEMP1, F11, F12, F2, FGA, FGB, FGG, FN1, GP1BA, HRG, IGF1, KLKB1, KNG1, LBP, ORM1, PCSK9, PF4, PLG, PROC, PROCR, PTPRG, RPS19, SERPINF1, SERPINF2, SPARC, SRGN, THBS1, THBS4, TIMP1, TMSB4X, VASN]
GO:0032101	regulation of response to external stimulus	GO_BiologicalProcess-EBI-UniProt-GOA-ACAP-ARAP	1.84496e-15	1.47597e-14	[3, 4]	Group13	9.31818	41	Specific for Cluster #2	[A2M, AHSG, APOA1, APOD, APOE, APOH, C5, F11, F12, F2, HRG, KLKB1, KNG1, PLG, PROC, SERPINF2, SERPING1, THBS1]	[A2M, AHSG, APOA1, APOD, APOE, APOH, BST1, C5, CADM1, CALR, CD109, CDH13, CDH5, CSF1R, F11, F12, F2, F7, FGA, FGB, FGG, GP1BA, HLA-A, HRG, IGF1, KLKB1, KNG1, LAMP1, LTF, PLA2G7, PLG, PROC, PVR, RARRES2, RPS19, S100A8, SERPINF2, SERPING1, THBS1, THBS4, TMSB4X]	30.5085	69.4915	36.7265	63.2735	[A2M, AHSG, APOA1, APOD, APOE, APOH, BST1, C5, CADM1, CALR, CD109, CDH13, CDH5, CSF1R, F11, F12, F2, F7, FGA, FGB, FGG, GP1BA, HLA-A, HRG, IGF1, KLKB1, KNG1, LAMP1, LTF, PLA2G7, PLG, PROC, PVR, RARRES2, RPS19, S100A8, SERPINF2, SERPING1, THBS1, THBS4, TMSB4X]
GO:0050818	regulation of coagulation	GO_BiologicalProcess-EBI-UniProt-GOA-ACAP-ARAP	1.63307e-16	1.61386e-15	[3, 4]	Group13	34	17	None Specific Cluster	[APOE, APOH, F11, F12, F2, HRG, KLKB1, KNG1, PLG, PROC, SERPINF2, THBS1]	[APOE, APOH, F11, F12, F2, FGA, FGB, FGG, GP1BA, HRG, KLKB1, KNG1, PLG, PROC, PROCR, SERPINF2, THBS1]	41.3793	58.6207	48.2738	51.7262	[APOE, APOH, F11, F12, F2, FGA, FGB, FGG, GP1BA, HRG, KLKB1, KNG1, PLG, PROC, PROCR, SERPINF2, THBS1]
GO:1900046	regulation of hemostasis	GO_BiologicalProcess-EBI-UniProt-GOA-ACAP-ARAP	2.10239e-14	1.41281e-13	[2, 3, 4, 5]	Group13	32.6087	15	None Specific Cluster	[APOE, APOH, F11, F12, F2, HRG, KLKB1, KNG1, PLG, SERPINF2, THBS1]	[APOE, APOH, F11, F12, F2, FGA, FGB, FGG, GP1BA, HRG, KLKB1, KNG1, PLG, SERPINF2, THBS1]	42.3077	57.6923	49.227	50.773	[APOE, APOH, F11, F12, F2, FGA, FGB, FGG, GP1BA, HRG, KLKB1, KNG1, PLG, SERPINF2, THBS1]
GO:0007160	cell-matrix adhesion	GO_BiologicalProcess-EBI-UniProt-GOA-ACAP-ARAP	9.22344e-07	1.50441e-06	[4]	Group13	10.687	14	Specific for Cluster #2	[APOD, HRG, THBS1, VTN]	[APOD, BST1, CDH13, FGA, FGB, FGG, HRG, ITGB3, NRP1, PTPRJ, THBS1, VCAM1, VCL, VTN]	22.2222	77.7778	27.4177	72.5823	[APOD, BST1, CDH13, FGA, FGB, FGG, HRG, ITGB3, NRP1, PTPRJ, THBS1, VCAM1, VCL, VTN]
GO:0007596	blood coagulation	GO_BiologicalProcess-EBI-UniProt-GOA-ACAP-ARAP	3.23378e-22	1.81092e-20	[3, 5]	Group13	34.8485	23	None Specific Cluster	[APOE, APOH, F11, F12, F2, FBLN1, HRG, KLKB1, KNG1, PLG, SERPINF2, THBS1, VWF]	[APOE, APOH, CNTN1, F11, F12, F13A1, F2, F7, F9, FBLN1, FGA, FGB, FGG, GP1BA, HRG, ITGB3, KLKB1, KNG1, PF4, PLG, SERPINF2, THBS1, VWF]	36.1111	63.8889	42.7683	57.2317	[APOE, APOH, CNTN1, F11, F12, F13A1, F2, F7, F9, FBLN1, FGA, FGB, FGG, GP1BA, HRG, ITGB3, KLKB1, KNG1, PF4, PLG, SERPINF2, THBS1, VWF]
GO:0007599	hemostasis	GO_BiologicalProcess-EBI-UniProt-GOA-ACAP-ARAP	3.23378e-22	1.81092e-20	[4]	Group13	34.8485	23	None Specific Cluster	[APOE, APOH, F11, F12, F2, FBLN1, HRG, KLKB1, KNG1, PLG, SERPINF2, THBS1, VWF]	[APOE, APOH, CNTN1, F11, F12, F13A1, F2, F7, F9, FBLN1, FGA, FGB, FGG, GP1BA, HRG, ITGB3, KLKB1, KNG1, PF4, PLG, SERPINF2, THBS1, VWF]	36.1111	63.8889	42.7683	57.2317	[APOE, APOH, CNTN1, F11, F12, F13A1, F2, F7, F9, FBLN1, FGA, FGB, FGG, GP1BA, HRG, ITGB3, KLKB1, KNG1, PF4, PLG, SERPINF2, THBS1, VWF]
GO:0032102	negative regulation of response to external stimulus	GO_BiologicalProcess-EBI-UniProt-GOA-ACAP-ARAP	2.37015e-16	2.09571e-15	[3, 4, 5]	Group13	15.3846	28	None Specific Cluster	[A2M, APOA1, APOD, APOE, APOH, C5, F11, F12, F2, HRG, KLKB1, KNG1, PLG, PROC, SERPINF2, SERPING1, THBS1]	[A2M, APOA1, APOD, APOE, APOH, C5, CD109, CDH5, F11, F12, F2, FGA, FGB, FGG, GP1BA, HLA-A, HRG, IGF1, KLKB1, KNG1, LTF, PLG, PROC, RPS19, S100A8, SERPINF2, SERPING1, THBS1]	37.7778	62.2222	44.5281	55.472	[A2M, APOA1, APOD, APOE, APOH, C5, CD109, CDH5, F11, F12, F2, FGA, FGB, FGG, GP1BA, HLA-A, HRG, IGF1, KLKB1, KNG1, LTF, PLG, PROC, RPS19, S100A8, SERPINF2, SERPING1, THBS1]
GO:0032103	positive regulation of response to external stimulus	GO_BiologicalProcess-EBI-UniProt-GOA-ACAP-ARAP	1.71321e-06	2.59297e-06	[3, 4, 5]	Group13	8.07175	18	Specific for Cluster #2	[APOH, F12, PLG, SERPINF2, THBS1]	[APOH, CADM1, CALR, CDH13, CSF1R, F12, F7, LAMP1, PLA2G7, PLG, PVR, RARRES2, RPS19, S100A8, SERPINF2, THBS1, THBS4, TMSB4X]	21.7391	78.2609	26.8607	73.1393	[APOH, CADM1, CALR, CDH13, CSF1R, F12, F7, LAMP1, PLA2G7, PLG, PVR, RARRES2, RPS19, S100A8, SERPINF2, THBS1, THBS4, TMSB4X]
GO:0042060	wound healing	GO_BiologicalProcess-EBI-UniProt-GOA-ACAP-ARAP	1.4664e-19	3.51937e-18	[4]	Group13	19.0789	29	Specific for Cluster #2	[APOE, APOH, ERBB2, F11, F12, F2, FBLN1, HRG, KLKB1, KNG1, PLG, SERPINF2, THBS1, VWF]	[APOE, APOH, CD109, CD44, CNTN1, F11, F12, F13A1, F2, F7, F9, FBLN1, FGA, FGB, FGG, FLNA, GP1BA, HRG, IGF1, ITGB3, KLKB1, KNG1, MCAM, PF4, PLG, SERPINF2, THBS1, VWF]	33.3333	66.6667	39.7974	60.2026	[APOE, APOH, CD109, CD44, CNTN1, ERBB2, F11, F12, F13A1, F2, F7, F9, FBLN1, FGA, FGB, FGG, FLNA, GP1BA, HRG, IGF1, ITGB3, KLKB1, KNG1, MCAM, PF4, PLG, SERPINF2, THBS1, VWF]
GO:0050819	negative regulation of coagulation	GO_BiologicalProcess-EBI-UniProt-GOA-ACAP-ARAP	3.45791e-19	7.26161e-18	[3, 4, 5]	Group13	51.6129	16	None Specific Cluster	[APOE, APOH, F11, F12, F2, KLKB1, KNG1, PLG, PROC, SERPINF2, THBS1]	[APOE, APOH, F11, F12, F2, FGA, FGB, FGG, GP1BA, KLKB1, KNG1, PLG, PROC, PROCR, SERPINF2, THBS1]	40.7407	59.2593	47.6153	52.3847	[APOE, APOH, F11, F12, F2, FGA, FGB, FGG, GP1BA, KLKB1, KNG1, PLG, PROC, PROCR, SERPINF2, THBS1]
GO:0050820	positive regulation of coagulation	GO_BiologicalProcess-EBI-UniProt-GOA-ACAP-ARAP	2.54915e-07	4.75842e-07	[3, 4, 5]	Group13	42.8571	6	None Specific Cluster	[APOH, F12, F2, PLG, SERPINF2, THBS1]	[APOH, F12, F2, PLG, SERPINF2, THBS1]	50	50	56.9358	43.0642	[APOH, F12, F2, PLG, SERPINF2, THBS1]
GO:0050920	regulation of chemotaxis	GO_BiologicalProcess-EBI-UniProt-GOA-ACAP-ARAP	5.21807e-06	7.30529e-06	[3, 4, 5]	Group13	9.92366	13	Specific for Cluster #2	[C5, HRG, THBS1]	[BST1, C5, CALR, CDH13, CSF1R, F7, HRG, PLA2G7, RARRES2, S100A8, THBS1, THBS4, TMSB4X]	18.75	81.25	23.3777	76.6223	[BST1, C5, CALR, CDH13, CSF1R, F7, HRG, PLA2G7, RARRES2, S100A8, THBS1, THBS4, TMSB4X]
GO:1900047	negative regulation of hemostasis	GO_BiologicalProcess-EBI-UniProt-GOA-ACAP-ARAP	5.67565e-17	7.33469e-16	[2, 3, 4, 5, 6]	Group13	51.8519	14	None Specific Cluster	[APOE, APOH, F11, F12, F2, KLKB1, KNG1, PLG, SERPINF2, THBS1]	[APOE, APOH, F11, F12, F2, FGA, FGB, FGG, GP1BA, KLKB1, KNG1, PLG, SERPINF2, THBS1]	41.6667	58.3333	48.5694	51.4306	[APOE, APOH, F11, F12, F2, FGA, FGB, FGG, GP1BA, KLKB1, KNG1, PLG, SERPINF2, THBS1]
GO:1900048	positive regulation of hemostasis	GO_BiologicalProcess-EBI-UniProt-GOA-ACAP-ARAP	2.54915e-07	4.75842e-07	[2, 3, 4, 5, 6]	Group13	42.8571	6	None Specific Cluster	[APOH, F12, F2, PLG, SERPINF2, THBS1]	[APOH, F12, F2, PLG, SERPINF2, THBS1]	50	50	56.9358	43.0642	[APOH, F12, F2, PLG, SERPINF2, THBS1]
GO:0030168	platelet activation	GO_BiologicalProcess-EBI-UniProt-GOA-ACAP-ARAP	3.99608e-08	8.498e-08	[3, 4, 6]	Group13	25.7143	9	Specific for Cluster #2	[APOE, F2, HRG, VWF]	[APOE, F2, FGA, FGB, FGG, HRG, ITGB3, PF4, VWF]	30.7692	69.2308	37.0121	62.9879	[APOE, F2, FGA, FGB, FGG, HRG, ITGB3, PF4, VWF]
GO:0031348	negative regulation of defense response	GO_BiologicalProcess-EBI-UniProt-GOA-ACAP-ARAP	7.16146e-05	7.96772e-05	[3, 4, 5, 6]	Group13	9.80392	10	None Specific Cluster	[A2M, APOA1, APOD, F2, PROC, SERPING1]	[A2M, APOA1, APOD, CDH5, F2, HLA-A, IGF1, PROC, RPS19, SERPING1]	37.5	62.5	44.2359	55.7641	[A2M, APOA1, APOD, CDH5, F2, HLA-A, IGF1, PROC, RPS19, SERPING1]
GO:0051604	protein maturation	GO_BiologicalProcess-EBI-UniProt-GOA-ACAP-ARAP	1.34761e-06	2.09628e-06	[4, 5]	Group13	9.67742	15	None Specific Cluster	[APOH, C1R, F11, F12, KLKB1, PCSK9, SERPINF2, THBS1]	[APOH, C1R, CNTN1, F11, F12, F7, F9, FGA, FGB, FGG, KLKB1, PCSK9, PRSS3, SERPINF2, THBS1]	34.7826	65.2174	41.3534	58.6466	[APOH, C1R, CNTN1, F11, F12, F7, F9, FGA, FGB, FGG, KLKB1, PCSK9, PRSS3, SERPINF2, THBS1]
GO:1903034	regulation of response to wounding	GO_BiologicalProcess-EBI-UniProt-GOA-ACAP-ARAP	1.1086e-10	4.13877e-10	[4, 5]	Group13	17.3913	16	None Specific Cluster	[APOE, APOH, F11, F12, F2, HRG, KLKB1, KNG1, PLG, SERPINF2, THBS1]	[APOE, APOH, CD109, F11, F12, F2, FGA, FGB, FGG, GP1BA, HRG, KLKB1, KNG1, PLG, SERPINF2, THBS1]	40.7407	59.2593	47.6153	52.3847	[APOE, APOH, CD109, F11, F12, F2, FGA, FGB, FGG, GP1BA, HRG, KLKB1, KNG1, PLG, SERPINF2, THBS1]
GO:1903035	negative regulation of response to wounding	GO_BiologicalProcess-EBI-UniProt-GOA-ACAP-ARAP	6.59906e-15	4.82018e-14	[3, 4, 5, 6]	Group13	34.8837	15	None Specific Cluster	[APOE, APOH, F11, F12, F2, KLKB1, KNG1, PLG, SERPINF2, THBS1]	[APOE, APOH, CD109, F11, F12, F2, FGA, FGB, FGG, GP1BA, KLKB1, KNG1, PLG, SERPINF2, THBS1]	40	60	46.8484	53.1516	[APOE, APOH, CD109, F11, F12, F2, FGA, FGB, FGG, GP1BA, KLKB1, KNG1, PLG, SERPINF2, THBS1]
GO:1903036	positive regulation of response to wounding	GO_BiologicalProcess-EBI-UniProt-GOA-ACAP-ARAP	0.000151297	0.000161898	[3, 4, 5, 6]	Group13	15.7895	6	None Specific Cluster	[APOH, F12, F2, PLG, SERPINF2, THBS1]	[APOH, F12, F2, PLG, SERPINF2, THBS1]	50	50	56.9358	43.0642	[APOH, F12, F2, PLG, SERPINF2, THBS1]
GO:0030193	regulation of blood coagulation	GO_BiologicalProcess-EBI-UniProt-GOA-ACAP-ARAP	2.10239e-14	1.41281e-13	[3, 4, 5, 6, 7]	Group13	32.6087	15	None Specific Cluster	[APOE, APOH, F11, F12, F2, HRG, KLKB1, KNG1, PLG, SERPINF2, THBS1]	[APOE, APOH, F11, F12, F2, FGA, FGB, FGG, GP1BA, HRG, KLKB1, KNG1, PLG, SERPINF2, THBS1]	42.3077	57.6923	49.227	50.773	[APOE, APOH, F11, F12, F2, FGA, FGB, FGG, GP1BA, HRG, KLKB1, KNG1, PLG, SERPINF2, THBS1]
GO:0050727	regulation of inflammatory response	GO_BiologicalProcess-EBI-UniProt-GOA-ACAP-ARAP	6.55176e-06	8.94875e-06	[4, 5, 6]	Group13	10.5263	12	Specific for Cluster #2	[AHSG, APOA1, APOD, F12, F2, PROC]	[AHSG, APOA1, APOD, BST1, CDH5, F12, F2, IGF1, PROC, RPS19, S100A8, TMSB4X]	33.3333	66.6667	39.7974	60.2026	[AHSG, APOA1, APOD, BST1, CDH5, F12, F2, IGF1, PROC, RPS19, S100A8, TMSB4X]
GO:0016485	protein processing	GO_BiologicalProcess-EBI-UniProt-GOA-ACAP-ARAP	1.79025e-08	4.17726e-08	[5, 6]	Group13	13.3929	15	None Specific Cluster	[APOH, C1R, F11, F12, KLKB1, PCSK9, SERPINF2, THBS1]	[APOH, C1R, CNTN1, F11, F12, F7, F9, FGA, FGB, FGG, KLKB1, PCSK9, PRSS3, SERPINF2, THBS1]	34.7826	65.2174	41.3534	58.6466	[APOH, C1R, CNTN1, F11, F12, F7, F9, FGA, FGB, FGG, KLKB1, PCSK9, PRSS3, SERPINF2, THBS1]
GO:0030194	positive regulation of blood coagulation	GO_BiologicalProcess-EBI-UniProt-GOA-ACAP-ARAP	2.54915e-07	4.75842e-07	[3, 4, 5, 6, 7, 8]	Group13	42.8571	6	None Specific Cluster	[APOH, F12, F2, PLG, SERPINF2, THBS1]	[APOH, F12, F2, PLG, SERPINF2, THBS1]	50	50	56.9358	43.0642	[APOH, F12, F2, PLG, SERPINF2, THBS1]
GO:0030195	negative regulation of blood coagulation	GO_BiologicalProcess-EBI-UniProt-GOA-ACAP-ARAP	5.67565e-17	7.33469e-16	[3, 4, 5, 6, 7, 8]	Group13	51.8519	14	None Specific Cluster	[APOE, APOH, F11, F12, F2, KLKB1, KNG1, PLG, SERPINF2, THBS1]	[APOE, APOH, F11, F12, F2, FGA, FGB, FGG, GP1BA, KLKB1, KNG1, PLG, SERPINF2, THBS1]	41.6667	58.3333	48.5694	51.4306	[APOE, APOH, F11, F12, F2, FGA, FGB, FGG, GP1BA, KLKB1, KNG1, PLG, SERPINF2, THBS1]
GO:0061041	regulation of wound healing	GO_BiologicalProcess-EBI-UniProt-GOA-ACAP-ARAP	6.57851e-11	2.69559e-10	[5, 6]	Group13	17.9775	16	None Specific Cluster	[APOE, APOH, F11, F12, F2, HRG, KLKB1, KNG1, PLG, SERPINF2, THBS1]	[APOE, APOH, CD109, F11, F12, F2, FGA, FGB, FGG, GP1BA, HRG, KLKB1, KNG1, PLG, SERPINF2, THBS1]	40.7407	59.2593	47.6153	52.3847	[APOE, APOH, CD109, F11, F12, F2, FGA, FGB, FGG, GP1BA, HRG, KLKB1, KNG1, PLG, SERPINF2, THBS1]
GO:0061045	negative regulation of wound healing	GO_BiologicalProcess-EBI-UniProt-GOA-ACAP-ARAP	2.87184e-15	2.19304e-14	[4, 5, 6, 7]	Group13	36.5854	15	None Specific Cluster	[APOE, APOH, F11, F12, F2, KLKB1, KNG1, PLG, SERPINF2, THBS1]	[APOE, APOH, CD109, F11, F12, F2, FGA, FGB, FGG, GP1BA, KLKB1, KNG1, PLG, SERPINF2, THBS1]	40	60	46.8484	53.1516	[APOE, APOH, CD109, F11, F12, F2, FGA, FGB, FGG, GP1BA, KLKB1, KNG1, PLG, SERPINF2, THBS1]
GO:0090303	positive regulation of wound healing	GO_BiologicalProcess-EBI-UniProt-GOA-ACAP-ARAP	0.000151297	0.000161898	[4, 5, 6, 7]	Group13	15.7895	6	None Specific Cluster	[APOH, F12, F2, PLG, SERPINF2, THBS1]	[APOH, F12, F2, PLG, SERPINF2, THBS1]	50	50	56.9358	43.0642	[APOH, F12, F2, PLG, SERPINF2, THBS1]
GO:0042730	fibrinolysis	GO_BiologicalProcess-EBI-UniProt-GOA-ACAP-ARAP	7.42898e-19	1.38674e-17	[4, 5, 6, 7, 8, 9]	Group13	85.7143	12	None Specific Cluster	[APOH, F11, F12, F2, KLKB1, PLG, SERPINF2, THBS1]	[APOH, F11, F12, F2, FGA, FGB, FGG, GP1BA, KLKB1, PLG, SERPINF2, THBS1]	40	60	46.8484	53.1516	[APOH, F11, F12, F2, FGA, FGB, FGG, GP1BA, KLKB1, PLG, SERPINF2, THBS1]
GO:0051917	regulation of fibrinolysis	GO_BiologicalProcess-EBI-UniProt-GOA-ACAP-ARAP	7.23201e-11	2.89281e-10	[4, 5, 6, 7, 8, 9, 10]	Group13	77.7778	7	None Specific Cluster	[APOH, F11, F12, KLKB1, PLG, SERPINF2, THBS1]	[APOH, F11, F12, KLKB1, PLG, SERPINF2, THBS1]	50	50	56.9358	43.0642	[APOH, F11, F12, KLKB1, PLG, SERPINF2, THBS1]
GO:0005996	monosaccharide metabolic process	GO_BiologicalProcess-EBI-UniProt-GOA-ACAP-ARAP	0.00021378	0.000221698	[3, 4]	None	9.47368	9	Specific for Cluster #2	[APOD, MST1]	[ADIPOQ, ALDOA, ALDOB, APOD, FUCA1, GALM, IGF1, MST1, RBP4]	18.1818	81.8182	22.7085	77.2915	[ADIPOQ, ALDOA, ALDOB, APOD, FUCA1, GALM, IGF1, MST1, RBP4]
GO:0008015	blood circulation	GO_BiologicalProcess-EBI-UniProt-GOA-ACAP-ARAP	4.80692e-05	5.53125e-05	[4]	None	8.07453	13	Specific for Cluster #2	[AGT, APOE]	[ACE, ADIPOQ, AGT, APOE, CACNA2D1, CDH5, CRP, DSG2, FGA, FGB, FGG, PTPRJ, TTN]	13.3333	86.6667	16.9023	83.0977	[ACE, ADIPOQ, AGT, APOE, CACNA2D1, CDH5, CRP, DSG2, FGA, FGB, FGG, PTPRJ, TTN]
GO:0010038	response to metal ion	GO_BiologicalProcess-EBI-UniProt-GOA-ACAP-ARAP	0.00016894	0.000177387	[4]	None	8.14815	11	Specific for Cluster #2	[CLU, GPLD1, TF, THBS1]	[B2M, CDH1, CLU, FGA, FGB, FGG, GPLD1, MMP9, TF, THBS1, TTN]	26.6667	73.3333	32.4675	67.5325	[B2M, CDH1, CLU, FGA, FGB, FGG, GPLD1, MMP9, TF, THBS1, TTN]
GO:0019318	hexose metabolic process	GO_BiologicalProcess-EBI-UniProt-GOA-ACAP-ARAP	2.13054e-05	2.57504e-05	[4, 5]	None	12.6761	9	Specific for Cluster #2	[APOD, MST1]	[ADIPOQ, ALDOA, ALDOB, APOD, FUCA1, GALM, IGF1, MST1, RBP4]	18.1818	81.8182	22.7085	77.2915	[ADIPOQ, ALDOA, ALDOB, APOD, FUCA1, GALM, IGF1, MST1, RBP4]
GO:0070661	leukocyte proliferation	GO_BiologicalProcess-EBI-UniProt-GOA-ACAP-ARAP	0.000385603	0.000395008	[3]	None	8	10	Specific for Cluster #2	[CLU]	[CLU, CRP, CSF1R, HLA-A, HSPD1, IGF1, IGF2, IGFBP2, S100A8, VCAM1]	9.09091	90.9091	11.6773	88.3227	[CLU, CRP, CSF1R, HLA-A, HSPD1, IGF1, IGF2, IGFBP2, S100A8, VCAM1]
KEGG:04145	Phagosome	KEGG	3.12909e-08	6.73958e-08	[-1]	None	11.1842	17	Specific for Cluster #2	[C1R, C3, CD14, COMP, LAMP2, THBS1]	[ACTB, C1R, C3, CALR, CD14, COLEC11, COMP, FCGR3A, HLA-A, ITGB3, LAMP1, LAMP2, MBL2, MPO, MRC1, THBS1, THBS4]	26.087	73.913	31.8164	68.1836	[ACTB, C1R, C3, CALR, CD14, COLEC11, COMP, FCGR3A, HLA-A, ITGB3, LAMP1, LAMP2, MBL2, MPO, MRC1, THBS1, THBS4]
KEGG:04510	Focal adhesion	KEGG	1.18384e-08	2.96842e-08	[-1]	None	10.0503	20	Specific for Cluster #2	[COMP, ERBB2, FN1, THBS1, VTN, VWF]	[ACTB, COL6A1, COL6A3, COMP, FLNA, FLT4, FN1, IGF1, ITGB3, LAMA2, THBS1, THBS4, TLN1, TNC, TNN, TNXB, VCL, VTN, VWF]	24	76	29.4538	70.5462	[ACTB, COL6A1, COL6A3, COMP, ERBB2, FLNA, FLT4, FN1, IGF1, ITGB3, LAMA2, THBS1, THBS4, TLN1, TNC, TNN, TNXB, VCL, VTN, VWF]
KEGG:04512	ECM-receptor interaction	KEGG	3.98286e-13	2.47823e-12	[-1]	None	20.4545	18	Specific for Cluster #2	[COMP, FN1, THBS1, VTN, VWF]	[CD44, COL6A1, COL6A3, COMP, FN1, GP1BA, GP5, GP6, HSPG2, ITGB3, LAMA2, THBS1, THBS4, TNC, TNN, TNXB, VTN, VWF]	21.7391	78.2609	26.8607	73.1393	[CD44, COL6A1, COL6A3, COMP, FN1, GP1BA, GP5, GP6, HSPG2, ITGB3, LAMA2, THBS1, THBS4, TNC, TNN, TNXB, VTN, VWF]
KEGG:04514	Cell adhesion molecules (CAMs)	KEGG	1.97557e-05	2.40504e-05	[-1]	None	8.78378	13	Specific for Cluster #2	[]	[ALCAM, CADM1, CDH1, CDH5, CNTN1, HLA-A, ICAM1, ICAM2, ICOSLG, NCAM1, PVR, SELL, VCAM1]	0	100	0	100	[ALCAM, CADM1, CDH1, CDH5, CNTN1, HLA-A, ICAM1, ICAM2, ICOSLG, NCAM1, PVR, SELL, VCAM1]
KEGG:04610	Complement and coagulation cascades	KEGG	0	0	[-1]	None	67.0588	57	None Specific Cluster	[A2M, C1QB, C1QC, C1R, C1S, C2, C3, C4B, C4BPA, C4BPB, C5, C6, C7, C8A, C8B, C8G, C9, CFB, CFH, CFHR2, CFI, CLU, F10, F11, F12, F2, F5, KLKB1, KNG1, MASP1, PLG, PROC, PROS1, SERPINA1, SERPINC1, SERPIND1, SERPINF2, SERPING1, VTN, VWF]	[A2M, C1QA, C1QB, C1QC, C1R, C1S, C2, C3, C4B, C4BPA, C4BPB, C5, C6, C7, C8A, C8B, C8G, C9, CFB, CFD, CFH, CFHR1, CFHR2, CFHR3, CFHR4, CFHR5, CFI, CLU, CPB2, F10, F11, F12, F13A1, F2, F5, F7, F9, FGA, FGB, FGG, KLKB1, KNG1, MASP1, MASP2, MBL2, PLG, PROC, PROCR, PROS1, SERPINA1, SERPINA5, SERPINC1, SERPIND1, SERPINF2, SERPING1, VTN, VWF]	41.2371	58.7629	48.1274	51.8726	[A2M, C1QA, C1QB, C1QC, C1R, C1S, C2, C3, C4B, C4BPA, C4BPB, C5, C6, C7, C8A, C8B, C8G, C9, CFB, CFD, CFH, CFHR1, CFHR2, CFHR3, CFHR4, CFHR5, CFI, CLU, CPB2, F10, F11, F12, F13A1, F2, F5, F7, F9, FGA, FGB, FGG, KLKB1, KNG1, MASP1, MASP2, MBL2, PLG, PROC, PROCR, PROS1, SERPINA1, SERPINA5, SERPINC1, SERPIND1, SERPINF2, SERPING1, VTN, VWF]
