# Supplementary material for: Identification of Dysregulated Complement Activation Pathways Driven by N-Glycosylation Alterations in T2D Patients
Source: Front Chem. 2021 Jun 11;9:677621. doi: 10.3389/fchem.2021.677621 (PMC8226093; doi:10.3389/fchem.2021.677621)
Supplement: Supplementary file 2 [file Table3.XLSX]

## Sheet: Signature  proteins
ID	UNIPROT.ID	GENE.SYMBOL	log2 fold change	P-Value	BH P-value
T2D vs HC	A0A0A0MRZ8;P04433	IGKV3D-11	-8.37396	1.7107e-06	0.00025586
T2D vs HC	Q15848	ADIPOQ	-7.64624	2.24867e-06	0.00025586
T2D vs HC	P01780;A0A0B4J1V1;P01763;P01762;A0A0C4DH32;A0A0B4J1X8	IGHV3-21	-7.30646	2.88564e-06	0.00025586
T2D vs HC	P01859	IGHG2	-2.43088	2.84361e-05	0.00171799
T2D vs HC	A0A0C4DH25;P01619	IGKV3D-20	-7.02971	3.50228e-05	0.00171799
T2D vs HC	P0DP03;P01768;P01764	IGHV3-23	-6.54566	3.89681e-05	0.00171799
T2D vs HC	A0A0B4J1X5;A0A0C4DH42;P0DP02;P01767;P01772	IGHV3-74;IGHV3-66	-5.85681	4.52103e-05	0.00171799
T2D vs HC	P0DOX5;P01857	IGHG1	-1.6519	0.000100196	0.00333151
T2D vs HC	P01834	IGKC	-1.68993	0.00017614	0.00520592
T2D vs HC	P0DOX8;B9A064;P0CG04;A0A075B6J9;P01721;P01699;P01709;P01703;P01706	IGLL5;IGLC1	-1.90966	0.000336297	0.00894549
T2D vs HC	P0DOX7;P01602		-1.87423	0.000456521	0.0107683
T2D vs HC	A0A0C4DH31;P23083	IGHV1-18	-5.79781	0.000485786	0.0107683
T2D vs HC	P55056	APOC4	2.52411	0.000546106	0.0111742
T2D vs HC	P01871;P0DOX6	IGHM	-2.33714	0.000802813	0.0152535
T2D vs HC	P0DJI8	SAA1	5.62434	0.001418	0.0251458
T2D vs HC	O95497;Q9NY84	VNN1	4.75733	0.0025684	0.0426996
T2D vs HC	P02787;CON__Q2HJF0	TF	-1.08837	0.0036651	0.057348
T2D vs HC	P01860	IGHG3	-3.00282	0.00574592	0.0804429
T2D vs HC	P0DOY3;P0DOY2;P0CF74;A0M8Q6	IGLC6	-1.34636	0.00617814	0.0821693
T2D vs HC	P06312	IGKV4-1	-4.39495	0.0126653	0.153135
T2D vs HC	P48741;P17066	HSPA7;HSPA6	2.98528	0.0153235	0.169836
T2D vs HC	P01861	IGHG4	-4.72693	0.0172824	0.176813
T2D vs HC	P12830	CDH1	3.332	0.0201264	0.192273
T2D vs HC	P54108	CRISP3	-3.59797	0.0205759	0.192273
T2D vs HC	A0A075B6K5;P80748	IGLV3-9	-3.68906	0.0215632	0.192273
T2D vs HC	Q9UP83	COG5	1.55641	0.0222409	0.192273
T2D vs HC	O43866	CD5L	-4.39439	0.0224078	0.192273
T2D vs HC	P0DP01;A0A0C4DH29;A0A0B4J2H0;P01743;P01742	IGHV1-3;IGHV1-69-2	-3.21264	0.0240436	0.199862
T2D vs HC	P00739	HPR	-3.20414	0.0250304	0.20176
T2D vs HC	P23142;CON__ENSEMBL:ENSBTAP00000016046	FBLN1	-1.29563	0.0386402	0.302303
T2D vs HC	Q6UX71	PLXDC2	2.15348	0.0421939	0.320673
T2D vs HC	P68871	HBB	-1.25261	0.0484262	0.348145
PDB vs HC	A0A0A0MRZ8;P04433	IGKV3D-11	-8.37396	2.03693e-06	0.000541824
PDB vs HC	A1L4H1	SSC5D	3.47965	0.000162998	0.0216787
PDB vs HC	P55056	APOC4	2.83003	0.000570446	0.0505795
PDB vs HC	Q9UK55;CON__ENSEMBL:ENSBTAP00000013050	SERPINA10	1.33808	0.00241452	0.160565
PDB vs HC	Q92954	PRG4	2.63598	0.00351801	0.185986
PDB vs HC	Q08380	LGALS3BP	1.31089	0.00426898	0.185986
PDB vs HC	P0DJI8	SAA1	5.17969	0.00490929	0.185986
PDB vs HC	P20742	PZP	4.67722	0.00715275	0.206223
PDB vs HC	P0DP03;P01768;P01764	IGHV3-23	-4.99676	0.00775274	0.206223
PDB vs HC	Q86U17	SERPINA11	3.34265	0.0117606	0.277715
PDB vs HC	A0A0C4DH25;P01619	IGKV3D-20	-3.97592	0.0135725	0.277715
PDB vs HC	O95497;Q9NY84	VNN1	3.95657	0.0176262	0.328043
PDB vs HC	P02741	CRP	5.02318	0.0212545	0.328043
PDB vs HC	Q86VB7	CD163	2.5353	0.0220564	0.328043
PDB vs HC	P04278;CON__Q6T181	SHBG	-1.82463	0.0227537	0.328043
PDB vs HC	Q15485	FCN2	2.78378	0.0250075	0.3326
PDB vs HC	P01861	IGHG4	-4.27135	0.0313127	0.3822
PDB vs HC	Q15848	ADIPOQ	-3.40338	0.0352049	0.3822
PDB vs HC	P05062	ALDOB	3.18475	0.0460476	0.414017
PDB vs HC	P05067	APP	2.4637	0.0472836	0.414017
T2D vs PDB	P01859	IGHG2	-1.86782	0.0018793	0.499895
T2D vs PDB	A1L4H1	SSC5D	-2.91298	0.0049865	0.503908
T2D vs PDB	Q08380	LGALS3BP	-1.23782	0.00933878	0.503908
T2D vs PDB	P01780;A0A0B4J1V1;P01763;P01762;A0A0C4DH32;A0A0B4J1X8	IGHV3-21	-4.05438	0.0131766	0.503908
T2D vs PDB	P49747	COMP	-1.1745	0.0158576	0.503908
T2D vs PDB	Q9UP83	COG5	1.31682	0.0170412	0.503908
T2D vs PDB	P35443;P49746	THBS4	-2.85117	0.0177674	0.503908
T2D vs PDB	P37802	TAGLN2	3.71921	0.0210265	0.503908
T2D vs PDB	P12830	CDH1	3.33461	0.0223728	0.503908
T2D vs PDB	A0A0B4J1X5;A0A0C4DH42;P0DP02;P01767;P01772	IGHV3-74;IGHV3-66	-3.91693	0.022443	0.503908
T2D vs PDB	P0DOX5;P01857	IGHG1	-1.08547	0.0240499	0.503908
T2D vs PDB	Q15848	ADIPOQ	-4.24286	0.0299113	0.503908
T2D vs PDB	P05109	S100A8	4.06159	0.0301568	0.503908
T2D vs PDB	P05164	MPO	1.92044	0.0357477	0.503908
T2D vs PDB	P02788	LTF	2.86124	0.0411347	0.516573
T2D vs PDB	P01860	IGHG3	-2.24762	0.0457917	0.516573
T2D vs PDB	Q92954	PRG4	-1.00578	0.046182	0.516573
T2D vs PDB	P01871;P0DOX6	IGHM	-1.37172	0.0474897	0.516573
T2D vs PDB	P0DOX8;B9A064;P0CG04;A0A075B6J9;P01721;P01699;P01709;P01703;P01706	IGLL5;IGLC1	-1.16166	0.0485501	0.516573

## Sheet: Enriched GO pathways
ID	GO Categories	Gene sets	GeneRatio	BgRatio	P-value	BH P-value	Genes
T2D vs HC	BP	PROTEIN_ACTIVATION_CASCADE	13/24	99/15578	2.87024e-23	1.11318e-20	IGKV3D-11/IGHG2/IGKV3D-20/IGHV3-23/IGHG1/IGKC/IGLL5/IGHM/IGHG3/IGLC6/IGKV4-1/IGHG4/FBLN1
T2D vs HC	BP	COMPLEMENT_ACTIVATION	12/24	76/15578	1.88764e-22	2.59865e-20	IGKV3D-11/IGHG2/IGKV3D-20/IGHV3-23/IGHG1/IGKC/IGLL5/IGHM/IGHG3/IGLC6/IGKV4-1/IGHG4
T2D vs HC	BP	LYMPHOCYTE_MEDIATED_IMMUNITY	12/24	147/15578	7.75114e-19	5.33536e-17	IGKV3D-11/IGHG2/IGKV3D-20/IGHV3-23/IGHG1/IGKC/IGLL5/IGHM/IGHG3/IGLC6/IGKV4-1/IGHG4
T2D vs HC	BP	PHAGOCYTOSIS_ENGULFMENT	9/24	38/15578	1.39923e-18	7.22354e-17	IGHG2/IGHV3-23/IGHG1/IGKC/IGLL5/IGHM/IGHG3/IGLC6/IGHG4
T2D vs HC	BP	FC_GAMMA_RECEPTOR_SIGNALING_PATHWAY	10/24	95/15578	7.99302e-17	2.35794e-15	IGKV3D-11/IGHG2/IGKV3D-20/IGHV3-23/IGHG1/IGKC/IGHG3/IGLC6/IGKV4-1/IGHG4
T2D vs HC	BP	RECEPTOR_MEDIATED_ENDOCYTOSIS	10/24	231/15578	6.91919e-13	1.29892e-11	IGKV3D-11/IGKV3D-20/IGHV3-23/IGKC/SAA1/IGLC6/IGKV4-1/CD5L/HPR/HBB
T2D vs HC	BP	TISSUE_HOMEOSTASIS	3/24	171/15578	0.00222014	0.030564	IGKC/TF/IGHG3
T2D vs HC	BP	NEGATIVE_REGULATION_OF_CELL_ADHESION	3/24	223/15578	0.00469174	0.0605528	ADIPOQ/CDH1/FBLN1
T2D vs HC	BP	ACUTE_INFLAMMATORY_RESPONSE	2/24	73/15578	0.00559233	0.0699888	SAA1/VNN1
T2D vs HC	MF	ANTIGEN_BINDING	12/23	114/14549	3.71917e-20	1.08016e-18	IGKV3D-11/IGHG2/IGKV3D-20/IGHV3-23/IGHG1/IGKC/IGLL5/IGHM/IGHG3/IGLC6/IGKV4-1/IGHG4
T2D vs HC	MF	IMMUNOGLOBULIN_RECEPTOR_BINDING	9/23	27/14549	4.69636e-20	1.08016e-18	IGHG2/IGHV3-23/IGHG1/IGKC/IGLL5/IGHM/IGHG3/IGLC6/IGHG4
T2D vs HC	MF	SERINE_HYDROLASE_ACTIVITY	11/23	242/14549	2.4369e-14	3.73658e-13	IGKV3D-11/IGHG2/IGKV3D-20/IGHV3-23/IGHG1/IGKC/IGHG3/IGLC6/IGKV4-1/IGHG4/HPR
T2D vs HC	MF	ENDOPEPTIDASE_ACTIVITY	11/23	448/14549	2.02439e-11	2.32805e-10	IGKV3D-11/IGHG2/IGKV3D-20/IGHV3-23/IGHG1/IGKC/IGHG3/IGLC6/IGKV4-1/IGHG4/HPR
T2D vs HC	MF	GLYCOLIPID_BINDING	1/23	20/14549	0.031167	0.122052	VNN1
T2D vs HC	CC	BLOOD_MICROPARTICLE	16/24	143/12198	3.65562e-26	2.26649e-24	IGKV3D-11/IGHG2/IGHV3-23/IGHG1/IGKC/IGLL5/IGHM/TF/IGHG3/IGLC6/IGKV4-1/HSPA7/IGHG4/CD5L/HPR/HBB
T2D vs HC	CC	IMMUNOGLOBULIN_COMPLEX	9/24	26/12198	2.44057e-19	7.56578e-18	IGHG2/IGHV3-23/IGHG1/IGKC/IGLL5/IGHM/IGHG3/IGLC6/IGHG4
T2D vs HC	CC	EXTERNAL_SIDE_OF_PLASMA_MEMBRANE	10/24	238/12198	1.02223e-11	2.11261e-10	IGHG2/IGHV3-23/IGHG1/IGKC/IGLL5/IGHM/TF/IGHG3/IGLC6/IGHG4
T2D vs HC	CC	SIDE_OF_MEMBRANE	11/24	428/12198	1.44515e-10	2.23999e-09	IGHG2/IGHV3-23/IGHG1/IGKC/IGLL5/IGHM/TF/IGHG3/IGLC6/IGHG4/CDH1
T2D vs HC	CC	HIGH_DENSITY_LIPOPROTEIN_PARTICLE	3/24	26/12198	1.68916e-05	0.000209455	APOC4/SAA1/HPR
T2D vs HC	CC	PROTEIN_LIPID_COMPLEX	3/24	40/12198	6.30378e-05	0.00065139	APOC4/SAA1/HPR
T2D vs HC	CC	ENDOCYTIC_VESICLE_LUMEN	2/24	17/12198	0.000495567	0.00438931	SAA1/HBB
T2D vs HC	CC	VESICLE_LUMEN	3/24	106/12198	0.00113041	0.00876067	SAA1/TF/HBB
PDB vs HC	BP	RECEPTOR_MEDIATED_ENDOCYTOSIS	8/19	231/15578	1.3602e-10	6.13451e-08	IGKV3D-11/SSC5D/PRG4/LGALS3BP/SAA1/IGHV3-23/IGKV3D-20/CD163
PDB vs HC	BP	COMPLEMENT_ACTIVATION	5/19	76/15578	2.66595e-08	6.01171e-06	IGKV3D-11/IGHV3-23/IGKV3D-20/FCN2/IGHG4
PDB vs HC	BP	PHAGOCYTOSIS	6/19	190/15578	7.23288e-08	8.15508e-06	IGKV3D-11/IGHV3-23/IGKV3D-20/CRP/FCN2/IGHG4
PDB vs HC	BP	DEFENSE_RESPONSE_TO_BACTERIUM	6/19	237/15578	2.67586e-07	2.01136e-05	SSC5D/IGHV3-23/CRP/FCN2/IGHG4/APP
PDB vs HC	BP	DEFENSE_RESPONSE_TO_GRAM_POSITIVE_BACTERIUM	4/19	72/15578	1.54263e-06	8.17212e-05	SSC5D/CRP/FCN2/APP
PDB vs HC	BP	ACUTE_INFLAMMATORY_RESPONSE	4/19	73/15578	1.6308e-06	8.17212e-05	SAA1/VNN1/CRP/CD163
PDB vs HC	BP	PHAGOCYTOSIS_RECOGNITION	3/19	34/15578	8.98749e-06	0.00033778	IGHV3-23/FCN2/IGHG4
PDB vs HC	BP	IMMUNE_EFFECTOR_PROCESS	6/19	486/15578	1.71592e-05	0.000553439	IGKV3D-11/IGHV3-23/IGKV3D-20/CRP/FCN2/IGHG4
PDB vs HC	BP	ACUTE_PHASE_RESPONSE	3/19	43/15578	1.84071e-05	0.000553439	SAA1/CRP/CD163
PDB vs HC	BP	REGULATION_OF_INTERLEUKIN_8_SECRETION	2/19	19/15578	0.000238043	0.00429429	SSC5D/CRP
PDB vs HC	MF	SCAVENGER_RECEPTOR_ACTIVITY	4/20	45/14549	3.73113e-07	9.7332e-06	SSC5D/PRG4/LGALS3BP/CD163
PDB vs HC	MF	ANTIGEN_BINDING	5/20	114/14549	3.81694e-07	9.7332e-06	IGKV3D-11/IGHV3-23/IGKV3D-20/FCN2/IGHG4
PDB vs HC	MF	CARGO_RECEPTOR_ACTIVITY	4/20	66/14549	1.77173e-06	3.01194e-05	SSC5D/PRG4/LGALS3BP/CD163
PDB vs HC	MF	SERINE_TYPE_ENDOPEPTIDASE_INHIBITOR_ACTIVITY	4/20	95/14549	7.62845e-06	9.72627e-05	SERPINA10/PZP/SERPINA11/APP
PDB vs HC	MF	SERINE_HYDROLASE_ACTIVITY	5/20	242/14549	1.54433e-05	0.000157522	IGKV3D-11/IGHV3-23/IGKV3D-20/FCN2/IGHG4
PDB vs HC	MF	PEPTIDASE_INHIBITOR_ACTIVITY	4/20	177/14549	8.80951e-05	0.000748809	SERPINA10/PZP/SERPINA11/APP
PDB vs HC	MF	ENDOPEPTIDASE_ACTIVITY	5/20	448/14549	0.000286145	0.00182418	IGKV3D-11/IGHV3-23/IGKV3D-20/FCN2/IGHG4
PDB vs HC	MF	POLYSACCHARIDE_BINDING	2/20	22/14549	0.000407938	0.00231165	PRG4/FCN2
PDB vs HC	CC	BLOOD_MICROPARTICLE	6/17	143/12198	2.60042e-08	1.74228e-06	IGKV3D-11/LGALS3BP/PZP/IGHV3-23/FCN2/IGHG4
PDB vs HC	CC	VESICLE_LUMEN	3/17	106/12198	0.000396947	0.00975842	LGALS3BP/SAA1/APP
PDB vs HC	CC	HIGH_DENSITY_LIPOPROTEIN_PARTICLE	2/17	26/12198	0.000582592	0.00975842	APOC4/SAA1
PDB vs HC	CC	IMMUNOGLOBULIN_COMPLEX	2/17	26/12198	0.000582592	0.00975842	IGHV3-23/IGHG4
PDB vs HC	CC	SMOOTH_ENDOPLASMIC_RETICULUM	2/17	33/12198	0.000941076	0.0126104	ALDOB/APP
PDB vs HC	CC	PROTEIN_LIPID_COMPLEX	2/17	40/12198	0.00138228	0.0154354	APOC4/SAA1
PDB vs HC	CC	ROUGH_ENDOPLASMIC_RETICULUM	2/17	71/12198	0.00429347	0.0410946	ALDOB/APP
PDB vs HC	CC	SECRETORY_GRANULE_LUMEN	2/17	85/12198	0.00609788	0.0485568	LGALS3BP/APP
PDB vs HC	CC	COLLAGEN_TRIMER	2/17	88/12198	0.00652255	0.0485568	FCN2/ADIPOQ
