# Supplementary material for: Identification of Dysregulated Complement Activation Pathways Driven by N-Glycosylation Alterations in T2D Patients
Source: Front Chem. 2021 Jun 11;9:677621. doi: 10.3389/fchem.2021.677621 (PMC8226093; doi:10.3389/fchem.2021.677621)
Supplement: Supplementary file 3 [file Table4.XLSX]

## Sheet: Signature of N-glycopeptides
T2D vs HC									PDB vs HC									T2D vs PDB
ID	Log2 fold change	P-Value	BH P-value	Peptides	Gene.SYMBOL	Uniprot.ID	N-glycosylation		ID	Log2 fold change	P-Value	BH P-value	Peptides	Gene.SYMBOL	Uniprot.ID	N-glycosylation		ID	Log2 fold change	P-Value	BH P-value	Peptides	Gene.SYMBOL	Uniprot.ID	N-glycosylation
IVLDPSGSMNIYLVLDGSDSIGASJFTGAK_5 4 1 0 2 _sp|P00751|CFAB_HUMAN_285	-6.75389	2.05927e-11	4.78366e-09	IVLDPSGSMNIYLVLDGSDSIGASJFTGAK	CFB	P00751	54102		MLFVEPILEVSSLPTTJSTTNSATK_6 5 2 0 2 _sp|P05155|IC1_HUMAN_69	7.56861	1.45819e-13	5.8911e-11	MLFVEPILEVSSLPTTJSTTNSATK	SERPING1	P05155	65202		DKICDLLVANNHFAHFFAPQJLTNMNK_5 4 1 0 2 _sp|P19827|ITIH1_HUMAN_285	10.099	2.64258e-12	1.0676e-09	DKICDLLVANNHFAHFFAPQJLTNMNK	ITIH1	P19827	54102
LVPHMJVSAVEK_6 5 2 0 3 _sp|Q96KN2|CNDP1_HUMAN_382	5.37403	2.36815e-11	4.78366e-09	LVPHMJVSAVEK	CNDP1	Q96KN2	65203		AGLQAFFQVQECJK_5 4 2 0 1 _sp|P00450|CERU_HUMAN_358	5.71202	2.56802e-09	5.18741e-07	AGLQAFFQVQECJK	CP	P00450	54201		CSDGWSFDATTLDDJGTMLFFK_5 4 1 0 0 _sp|P02790|HEMO_HUMAN_64	-5.88692	8.82214e-10	1.27968e-07	CSDGWSFDATTLDDJGTMLFFK	HPX	P02790	54100
YDFJSSMLYSTAK_5 4 1 0 0 _sp|P04114|APOB_HUMAN_3465	-5.45623	2.17774e-10	2.93269e-08	YDFJSSMLYSTAK	APOB	P04114	54100		ADTHDEILEGLNFJLTEIPEAQIHEGFQELLR_5 4 1 0 2 _sp|P01009|A1AT_HUMAN_107	8.71764	1.69269e-08	2.27948e-06	ADTHDEILEGLNFJLTEIPEAQIHEGFQELLR	SERPINA1	P01009	54102		IVLDPSGSMNIYLVLDGSDSIGASJFTGAK_5 4 1 0 2 _sp|P00751|CFAB_HUMAN_285	-7.28284	9.50254e-10	1.27968e-07	IVLDPSGSMNIYLVLDGSDSIGASJFTGAK	CFB	P00751	54102
JFTENDLLVR_5 4 1 0 2 _sp|P00734|THRB_HUMAN_416	-4.73538	9.3656e-10	9.45926e-08	JFTENDLLVR	F2	P00734	54102		YTGJASALFILPDQDK_7 6 3 0 0 _sp|P01011|AACT_HUMAN_271	5.54956	6.07057e-08	6.13127e-06	YTGJASALFILPDQDK	SERPINA3	P01011	76300		ELHHLQEQJVSNAFLDKGEFYIGSK_6 5 2 0 3 _sp|P00450|CERU_HUMAN_762	9.81711	2.70014e-07	2.72714e-05	ELHHLQEQJVSNAFLDKGEFYIGSK	CP	P00450	65203
IPCSQPPQIEHGTIJSSR_6 5 2 0 0 _sp|P08603|CFAH_HUMAN_882	-3.94545	4.27543e-09	3.33619e-07	IPCSQPPQIEHGTIJSSR	CFH	P08603	65200		CSDGWSFDATTLDDJGTMLFFK_5 4 2 0 0 _sp|P02790|HEMO_HUMAN_64	-6.83803	1.3111e-07	1.05937e-05	CSDGWSFDATTLDDJGTMLFFK	HPX	P02790	54200		NAHGEEKEJLTAR_5 4 1 0 2 _sp|Q06033|ITIH3_HUMAN_580	-7.92044	3.4744e-07	2.80732e-05	NAHGEEKEJLTAR	ITIH3	Q06033	54102
YTGJASALFILPDQDK_7 6 3 0 0 _sp|P01011|AACT_HUMAN_271	8.1418	4.95473e-09	3.33619e-07	YTGJASALFILPDQDK	SERPINA3	P01011	76300		HGIQYFNJNTQHSSLFMLNEVK_5 4 1 0 0 _sp|P01042|KNG1_HUMAN_169	-6.36727	3.73192e-07	2.51283e-05	HGIQYFNJNTQHSSLFMLNEVK	KNG1	P01042	54100		DIVEYYJDSJGSHVLQGR_5 4 1 0 2 _sp|P25311|ZA2G_HUMAN_109	-6.7727	1.47851e-06	9.16996e-05	DIVEYYJDSJGSHVLQGR	AZGP1	P25311	54102
SRYPHKPEIJSTTHPGADLQEJFCR_5 4 2 0 0 _sp|P00734|THRB_HUMAN_143	-8.99429	1.09674e-07	6.32975e-06	SRYPHKPEIJSTTHPGADLQEJFCR	F2	P00734	54200		KKEDALJETR_5 4 1 0 2 _sp|P10909|CLUS_HUMAN_86	6.85501	6.09997e-07	3.52055e-05	KKEDALJETR	CLU	P10909	54102		YDFJSSMLYSTAK_5 4 1 0 0 _sp|P04114|APOB_HUMAN_3465	-6.66396	1.71123e-06	9.16996e-05	YDFJSSMLYSTAK	APOB	P04114	54100
AIIAJLTCK_5 4 1 0 2 _sp|Q13822|ENPP2_HUMAN_411	3.53738	2.24468e-07	1.13357e-05	AIIAJLTCK	ENPP2	Q13822	54102		LAJLTQGEDQYYLR_5 4 1 0 2 _sp|P10909|CLUS_HUMAN_374	7.75806	7.80062e-07	3.93931e-05	LAJLTQGEDQYYLR	CLU	P10909	54102		WVSJKTEGR_5 4 1 0 2 _sp|P01008|ANT3_HUMAN_224	4.61586	1.81583e-06	9.16996e-05	WVSJKTEGR	SERPINC1	P01008	54102
FSLLGHASISCTVEJETIGVWRPSPPTCEK_5 4 1 0 2 _sp|P04003|C4BPA_HUMAN_221	7.61143	6.78488e-07	3.04566e-05	FSLLGHASISCTVEJETIGVWRPSPPTCEK	C4BPA	P04003	54102		ELHHLQEQJVSNAFLDKGEFYIGSK_6 5 2 0 3 _sp|P00450|CERU_HUMAN_762	-8.47539	2.39906e-06	9.77119e-05	ELHHLQEQJVSNAFLDKGEFYIGSK	CP	P00450	65203		QDQCIYJTTYLNVQR_6 5 2 0 1 _sp|P02763|A1AG1_HUMAN_93	4.00652	4.10961e-06	0.00018187	QDQCIYJTTYLNVQR	ORM1	P02763	65201
DIVEYYJDSJGSHVLQGR_5 4 1 0 2 _sp|P25311|ZA2G_HUMAN_109	-6.95916	1.03283e-06	4.07515e-05	DIVEYYJDSJGSHVLQGR	AZGP1	P25311	54102		TLJQSSDELQLSMGNAMFVK_6 5 2 0 2 _sp|P01011|AACT_HUMAN_127	-4.34486	2.58804e-06	9.77119e-05	TLJQSSDELQLSMGNAMFVK	SERPINA3	P01011	65202		DFVJASSK_6 5 2 0 2 _sp|P05546|HEP2_HUMAN_188	-2.51975	4.50172e-06	0.00018187	DFVJASSK	SERPIND1	P05546	65202
ELHHLQEQJVSNAFLDK_5 4 1 0 4 _sp|P00450|CERU_HUMAN_762	-4.16998	1.13444e-06	4.07515e-05	ELHHLQEQJVSNAFLDK	CP	P00450	54104		VLSJNSDANLELINTWVAK_6 5 2 0 2 _sp|P05155|IC1_HUMAN_253	9.36927	2.66047e-06	9.77119e-05	VLSJNSDANLELINTWVAK	SERPING1	P05155	65202		LTGTJK_4 3 1 0 0 _sp|Q9ULT8|HECD1_HUMAN_1935	-5.58921	5.27246e-06	0.000193643	LTGTJK	HECTD1	Q9ULT8	43100
ITYSIVQTJCSK_6 5 2 0 2 _sp|P01042|KNG1_HUMAN_205	-7.31033	1.21044e-06	4.07515e-05	ITYSIVQTJCSK	KNG1	P01042	65202		EJGTISR_5 4 1 0 2 _sp|P02763|A1AG1_HUMAN_103	-6.20584	4.0199e-06	0.000131367	EJGTISR	ORM1	P02763	54102		HJSTGCLR_5 4 2 0 0 _sp|P10909|CLUS_HUMAN_291	-8.63821	9.38099e-06	0.000315827	HJSTGCLR	CLU	P10909	54200
ELPGVCJETMMALWEECKPCLK_6 5 2 0 2 _sp|P10909|CLUS_HUMAN_103	8.42565	1.31476e-06	4.08586e-05	ELPGVCJETMMALWEECKPCLK	CLU	P10909	65202		FSLLGHASISCTVEJETIGVWRPSPPTCEK_5 4 1 0 2 _sp|P04003|C4BPA_HUMAN_221	6.75926	4.22717e-06	0.000131367	FSLLGHASISCTVEJETIGVWRPSPPTCEK	C4BPA	P04003	54102		LAJLTQGEDQYYLR_6 5 2 0 2 _sp|P10909|CLUS_HUMAN_374	-7.57863	1.26763e-05	0.000393941	LAJLTQGEDQYYLR	CLU	P10909	65202
YNSQJQSNNQFVLYR_5 4 2 0 0 _sp|P01042|KNG1_HUMAN_48	-5.74787	2.09464e-06	6.04453e-05	YNSQJQSNNQFVLYR	KNG1	P01042	54200		DIVEYYJDSJGSHVLQGR_6 5 2 0 3 _sp|P25311|ZA2G_HUMAN_109	-3.93659	4.56839e-06	0.000131831	DIVEYYJDSJGSHVLQGR	AZGP1	P25311	65203		YTGJASALFILPDQDKMEEVEAMLLPETLKR_6 5 2 0 2 _sp|P01011|AACT_HUMAN_271	6.88588	1.72406e-05	0.000497515	YTGJASALFILPDQDKMEEVEAMLLPETLKR	SERPINA3	P01011	65202
ELHHLQEQJVSNAFLDK_5 4 2 0 1 _sp|P00450|CERU_HUMAN_762	4.19297	3.28216e-06	8.82567e-05	ELHHLQEQJVSNAFLDK	CP	P00450	54201		SWPAVGJCSSALR_5 4 1 0 4 _sp|P02790|HEMO_HUMAN_187	-6.45469	6.34621e-06	0.00016397	SWPAVGJCSSALR	HPX	P02790	54104		YAEDKFJETTEK_6 5 1 0 2 _sp|P43652|AFAM_HUMAN_402	-3.9479	1.93388e-05	0.000520858	YAEDKFJETTEK	AFM	P43652	65102
ELHHLQEQJVSNAFLDKGEFYIGSK_6 5 2 0 2 _sp|P00450|CERU_HUMAN_762	9.6697	3.49531e-06	8.82567e-05	ELHHLQEQJVSNAFLDKGEFYIGSK	CP	P00450	65202		ELHHLQEQJVSNAFLDKGEFYIGSK_6 5 2 0 2 _sp|P00450|CERU_HUMAN_762	9.09424	6.49387e-06	0.00016397	ELHHLQEQJVSNAFLDKGEFYIGSK	CP	P00450	65202		EDALJETR_6 5 1 0 2 _sp|P10909|CLUS_HUMAN_86	-4.98505	2.37366e-05	0.000593092	EDALJETR	CLU	P10909	65102
CSDGWSFDATTLDDJGTMLFFK_5 4 2 0 0 _sp|P02790|HEMO_HUMAN_64	-6.54852	5.16912e-06	0.000119668	CSDGWSFDATTLDDJGTMLFFK	HPX	P02790	54200		VCQDCPLLAPLJDTR_5 4 1 0 2 _sp|P02765|FETUA_HUMAN_156	-4.74509	1.57036e-05	0.000373193	VCQDCPLLAPLJDTR	AHSG	P02765	54102		VCQDCPLLAPLJDTR_5 4 1 0 3 _sp|P02765|FETUA_HUMAN_156	6.90877	2.49568e-05	0.000593092	VCQDCPLLAPLJDTR	AHSG	P02765	54103
LTGTJK_4 3 1 0 0 _sp|Q9ULT8|HECD1_HUMAN_1935	-5.56371	5.33174e-06	0.000119668	LTGTJK	HECTD1	Q9ULT8	43100		EDALJETR_6 5 1 0 2 _sp|P10909|CLUS_HUMAN_86	5.01266	1.74607e-05	0.000390131	EDALJETR	CLU	P10909	65102		SWPAVGJCSSALR_5 4 1 0 4 _sp|P02790|HEMO_HUMAN_187	5.3162	2.83024e-05	0.000635231	SWPAVGJCSSALR	HPX	P02790	54104
HGIQYFNJNTQHSSLFMLNEVK_5 4 1 0 0 _sp|P01042|KNG1_HUMAN_169	-6.16391	6.01594e-06	0.000127918	HGIQYFNJNTQHSSLFMLNEVK	KNG1	P01042	54100		FJLTETSEAEIHQSFQHLLR_7 6 3 0 2 _sp|P01011|AACT_HUMAN_106	8.59731	1.83477e-05	0.000390131	FJLTETSEAEIHQSFQHLLR	SERPINA3	P01011	76302		TMFPJLTDVR_5 4 1 0 2 _sp|P06681|CO2_HUMAN_651	6.69778	3.3711e-05	0.000716802	TMFPJLTDVR	C2	P06681	54102
LQAILGVPWKDKJCTSR_5 4 1 0 2 _sp|P01019|ANGT_HUMAN_170	-3.63841	7.4777e-06	0.00015105	LQAILGVPWKDKJCTSR	AGT	P01019	54102		TLFCJASK_6 5 1 0 0 _sp|P20851|C4BPB_HUMAN_64	4.57367	2.9002e-05	0.000575201	TLFCJASK	C4BPB	P20851	65100		KKEDALJETR_6 5 1 0 2 _sp|P10909|CLUS_HUMAN_86	5.5174	4.13593e-05	0.000835457	KKEDALJETR	CLU	P10909	65102
FSDGLESJSSTQFEVK_10 2 0 0 0 _sp|P0C0L5|CO4B_HUMAN/sp|P0C0L4|CO4A_HUMAN_226/226	6.24275	1.14488e-05	0.000220253	FSDGLESJSSTQFEVK	C4B	P0C0L5	102000		QDQCIYJTTYLNVQR_6 5 2 0 1 _sp|P02763|A1AG1_HUMAN_93	-3.45329	2.98991e-05	0.000575201	QDQCIYJTTYLNVQR	ORM1	P02763	65201		YNSQJQSNNQFVLYR_5 4 2 0 0 _sp|P01042|KNG1_HUMAN_48	-4.52676	4.46106e-05	0.000858223	YNSQJQSNNQFVLYR	KNG1	P01042	54200
DKICDLLVANNHFAHFFAPQJLTNMNK_5 4 1 0 2 _sp|P19827|ITIH1_HUMAN_285	8.6628	1.55752e-05	0.000286018	DKICDLLVANNHFAHFFAPQJLTNMNK	ITIH1	P19827	54102		ITYSIVQTJCSK_6 5 2 0 2 _sp|P01042|KNG1_HUMAN_205	-7.0036	3.16369e-05	0.000580968	ITYSIVQTJCSK	KNG1	P01042	65202		KAFITJFSMIIDGMTYPGIIK_6 5 2 0 2 _sp|Q14624|ITIH4_HUMAN_81	5.38981	6.8073e-05	0.00125007	KAFITJFSMIIDGMTYPGIIK	ITIH4	Q14624	65202
SWPAVGJCSSALR_6 5 2 0 2 _sp|P02790|HEMO_HUMAN_187	-7.58544	1.78569e-05	0.00031366	SWPAVGJCSSALR	HPX	P02790	65202		ELHHLQEQJVSNAFLDK_6 5 2 0 3 _sp|P00450|CERU_HUMAN_762	-6.90566	3.96915e-05	0.000697189	ELHHLQEQJVSNAFLDK	CP	P00450	65203		EJGTISR_5 4 1 0 2 _sp|P02763|A1AG1_HUMAN_103	5.62627	7.39452e-05	0.00129886	EJGTISR	ORM1	P02763	54102
VTACHSSQPJATLYK_5 4 1 0 3 _sp|P05543|THBG_HUMAN_36	3.88884	2.88082e-05	0.000466579	VTACHSSQPJATLYK	SERPINA7	P05543	54103		ELPGVCJETMMALWEECKPCLK_6 5 2 0 2 _sp|P10909|CLUS_HUMAN_103	6.9449	4.23157e-05	0.000712315	ELPGVCJETMMALWEECKPCLK	CLU	P10909	65202		TLJQSSDELQLSMGNAMFVK_6 5 2 0 2 _sp|P01011|AACT_HUMAN_127	4.48306	8.04161e-05	0.00135367	TLJQSSDELQLSMGNAMFVK	SERPINA3	P01011	65202
VVJSTTGPGEHLR_5 4 1 0 2 _sp|P07996|TSP1_HUMAN_1067	-5.3606	2.88724e-05	0.000466579	VVJSTTGPGEHLR	THBS1	P07996	54102		TQPSSEJK_5 4 1 0 2 _sp|Q9NZP8|C1RL_HUMAN_147	-4.91482	5.96801e-05	0.000913949	TQPSSEJK	C1RL	Q9NZP8	54102		FVEGSHJSTVSLTTK_5 3 1 0 0 _sp|P04114|APOB_HUMAN_3411	-4.47314	0.000103886	0.00165349	FVEGSHJSTVSLTTK	APOB	P04114	53100
NJLTTYK_5 4 1 0 3 _sp|P48740|MASP1_HUMAN_385	-2.64191	4.53094e-05	0.000704039	NJLTTYK	MASP1	P48740	54103		HSHNJJSSDLHPHK_5 4 1 0 2 _sp|P04196|HRG_HUMAN_344	8.15634	6.09313e-05	0.000913949	HSHNJJSSDLHPHK	HRG	P04196	54102		NJLTTYK_5 4 1 0 3 _sp|P48740|MASP1_HUMAN_385	-3.28028	0.000106413	0.00165349	NJLTTYK	MASP1	P48740	54103
DIVEYYJDSJGSHVLQGR_6 5 2 0 3 _sp|P25311|ZA2G_HUMAN_109	-2.58683	5.0658e-05	0.000732063	DIVEYYJDSJGSHVLQGR	AZGP1	P25311	65203		LSQFJK_5 4 2 0 0 _sp|Q5FYB0|ARSJ_HUMAN_527	-7.32983	6.10807e-05	0.000913949	LSQFJK	ARSJ	Q5FYB0	54200		QSVPAHFVALJGSK_6 3 1 0 0 _sp|P06681|CO2_HUMAN_621	-4.09695	0.00011364	0.00168835	QSVPAHFVALJGSK	C2	P06681	63100
LGJWSAMPSCK_6 5 1 0 3 _sp|P02749|APOH_HUMAN_253	-2.04914	5.0737e-05	0.000732063	LGJWSAMPSCK	APOH	P02749	65103		ELHHLQEQJVSNAFLDK_7 6 3 0 2 _sp|P00450|CERU_HUMAN_762	4.60453	7.13219e-05	0.00102907	ELHHLQEQJVSNAFLDK	CP	P00450	76302		MFSQJDTR_5 4 1 0 2 _sp|P02750|A2GL_HUMAN_325	6.20023	0.000117014	0.00168835	MFSQJDTR	LRG1	P02750	54102
YTGJASALFILPDQDKMEEVEAMLLPETLKR_6 5 2 0 2 _sp|P01011|AACT_HUMAN_271	6.7026	6.3532e-05	0.000885066	YTGJASALFILPDQDKMEEVEAMLLPETLKR	SERPINA3	P01011	65202		EHEGAIYPDJTTDFQR_6 4 2 0 0 _sp|P00450|CERU_HUMAN_138	3.74081	7.93083e-05	0.00110485	EHEGAIYPDJTTDFQR	CP	P00450	64200		LAJLTQGEDQYYLR_6 5 1 0 2 _sp|P10909|CLUS_HUMAN_374	-4.1589	0.000128031	0.00178287	LAJLTQGEDQYYLR	CLU	P10909	65102
TMFPJLTDVR_5 4 1 0 2 _sp|P06681|CO2_HUMAN_651	6.53187	7.36529e-05	0.000970526	TMFPJLTDVR	C2	P06681	54102		PSAGJNSLYR_5 4 1 0 2 _sp|P02749|APOH_HUMAN_162	-4.23427	8.65398e-05	0.0011654	PSAGJNSLYR	APOH	P02749	54102		DKJCTSR_5 4 1 0 2 _sp|P01019|ANGT_HUMAN_170	-7.1474	0.000132392	0.00178287	DKJCTSR	AGT	P01019	54102
KAFITJFSMIIDGMTYPGIIK_6 5 2 0 2 _sp|Q14624|ITIH4_HUMAN_81	5.37902	7.59525e-05	0.000970526	KAFITJFSMIIDGMTYPGIIK	ITIH4	Q14624	65202		VASVININPJTTHSTGSCR_6 5 3 0 0 _sp|P13473|LAMP2_HUMAN_257	3.66434	9.43927e-05	0.00118323	VASVININPJTTHSTGSCR	LAMP2	P13473	65300		HSHNJJSSDLHPHK_5 4 1 0 2 _sp|P04196|HRG_HUMAN_344	-3.83618	0.000141271	0.00184108	HSHNJJSSDLHPHK	HRG	P04196	54102
DKJCTSR_5 4 1 0 2 _sp|P01019|ANGT_HUMAN_170	-7.45073	7.68733e-05	0.000970526	DKJCTSR	AGT	P01019	54102		AFGSNPJLTK_6 5 2 0 2 _sp|P22792|CPN2_HUMAN_74	3.08431	9.81893e-05	0.00118323	AFGSNPJLTK	CPN2	P22792	65202		AFGSNPJLTK_6 5 2 0 2 _sp|P22792|CPN2_HUMAN_74	-2.93497	0.000152035	0.00191945	AFGSNPJLTK	CPN2	P22792	65202
YNSQJQSNNQFVLYR_6 5 2 0 2 _sp|P01042|KNG1_HUMAN_48	3.52557	0.000106538	0.00130429	YNSQJQSNNQFVLYR	KNG1	P01042	65202		VCQDCPLLAPLJDTR_5 4 1 0 3 _sp|P02765|FETUA_HUMAN_156	-6.09318	9.9579e-05	0.00118323	VCQDCPLLAPLJDTR	AHSG	P02765	54103		NCGVJCSGDVFTALIGEIASPNYPKPYPENSR_5 4 1 0 2 _sp|P09871|C1S_HUMAN_174	-6.47059	0.000191662	0.00230964	NCGVJCSGDVFTALIGEIASPNYPKPYPENSR	C1S	P09871	54102
GAFISJFSMTVDGK_5 4 1 0 0 _sp|P19823|ITIH2_HUMAN_118	-4.34311	0.00012175	0.00144667	GAFISJFSMTVDGK	ITIH2	P19823	54100		LAJLTQGEDQYYLR_6 5 1 0 2 _sp|P10909|CLUS_HUMAN_374	4.17703	9.9476e-05	0.00118323	LAJLTQGEDQYYLR	CLU	P10909	65102		LSQFJK_5 4 2 0 0 _sp|Q5FYB0|ARSJ_HUMAN_527	6.81225	0.000194376	0.00230964	LSQFJK	ARSJ	Q5FYB0	54200
GGSSGWSGGLAQJR_5 4 1 0 2 _sp|P07357|CO8A_HUMAN_437	6.63123	0.000156053	0.0018013	GGSSGWSGGLAQJR	C8A	P07357	54102		VLSJNSDANLELINTWVAK_5 4 1 0 2 _sp|P05155|IC1_HUMAN_253	-5.06372	0.000104011	0.00120058	VLSJNSDANLELINTWVAK	SERPING1	P05155	54102		JTTCQDLQIEVTVK_5 4 1 0 0 _sp|P0C0L5|CO4B_HUMAN/sp|P0C0L4|CO4A_HUMAN_1391/1391	3.32406	0.000203533	0.00234935	JTTCQDLQIEVTVK	C4B	P0C0L5	54100
DIVEYYJDSJGSHVLQGR_5 4 1 0 0 _sp|P25311|ZA2G_HUMAN_112	-4.06134	0.000161666	0.00181425	DIVEYYJDSJGSHVLQGR	AZGP1	P25311	54100		ELHHLQEQJVSNAFLDK_5 4 1 0 4 _sp|P00450|CERU_HUMAN_762	-3.63479	0.000111927	0.00125607	ELHHLQEQJVSNAFLDK	CP	P00450	54104		LEPVHLQLQCMSQEQLAQVAAJATK_5 4 1 0 2 _sp|Q96PD5|PGRP2_HUMAN_367	7.35871	0.000223949	0.0025132	LEPVHLQLQCMSQEQLAQVAAJATK	PGLYRP2	Q96PD5	54102
VASVININPJTTHSTGSCR_5 4 1 0 2 _sp|P13473|LAMP2_HUMAN_257	-3.32925	0.000211886	0.00231356	VASVININPJTTHSTGSCR	LAMP2	P13473	54102		KKEDALJETR_6 5 1 0 2 _sp|P10909|CLUS_HUMAN_86	-5.08364	0.000118208	0.0012907	KKEDALJETR	CLU	P10909	65102		HSHNJJSSDLHPHK_5 4 1 0 3 _sp|P04196|HRG_HUMAN_344	5.43248	0.000262382	0.00286493	HSHNJJSSDLHPHK	HRG	P04196	54103
FGCEIENJR_5 4 2 0 0 _sp|P25311|ZA2G_HUMAN_128	-6.48151	0.000234471	0.00249279	FGCEIENJR	AZGP1	P25311	54200		QJQCFYJSSYLNVQR_6 5 1 0 2 _sp|P19652|A1AG2_HUMAN_93	4.21565	0.000122781	0.00130536	QJQCFYJSSYLNVQR	ORM2	P19652	65102		SRYPHKPEIJSTTHPGADLQEJFCR_6 5 2 0 2 _sp|P00734|THRB_HUMAN_143	4.28097	0.000304618	0.00323857	SRYPHKPEIJSTTHPGADLQEJFCR	F2	P00734	65202
VVLHPJYSQVDIGLIK_5 4 1 0 2 _sp|P00738|HPT_HUMAN_241	7.53776	0.000257084	0.00266312	VVLHPJYSQVDIGLIK	HP	P00738	54102		FVEGSHJSTVSLTTK_5 3 1 0 0 _sp|P04114|APOB_HUMAN_3411	3.8253	0.000129005	0.00133636	FVEGSHJSTVSLTTK	APOB	P04114	53100		HAJWTLTPLK_6 5 1 0 2 _sp|P27169|PON1_HUMAN_253	-3.26344	0.000333749	0.00343157	HAJWTLTPLK	PON1	P27169	65102
ITYSIVQTJCSK_5 4 1 0 0 _sp|P01042|KNG1_HUMAN_205	-2.73883	0.000280275	0.00283078	ITYSIVQTJCSK	KNG1	P01042	54100		ALPQPQJVTSLLGCTH_6 5 2 0 2 _sp|P02790|HEMO_HUMAN_453	2.63236	0.000134262	0.00135604	ALPQPQJVTSLLGCTH	HPX	P02790	65202		KKEDALJETR_5 4 1 0 2 _sp|P10909|CLUS_HUMAN_86	-5.69739	0.000339759	0.00343157	KKEDALJETR	CLU	P10909	54102
LAJLTQGEDQYYLR_6 5 2 0 2 _sp|P10909|CLUS_HUMAN_374	-5.49508	0.000299446	0.00290905	LAJLTQGEDQYYLR	CLU	P10909	65202		TLFCJASK_6 5 1 0 2 _sp|P20851|C4BPB_HUMAN_64	3.67351	0.000150774	0.00148567	TLFCJASK	C4BPB	P20851	65102		YTGJASALFILPDQDK_7 6 2 0 2 _sp|P01011|AACT_HUMAN_271	5.91001	0.000369067	0.0035576	YTGJASALFILPDQDK	SERPINA3	P01011	76202
NJATVHEQVGGPSLTSDLQAQSK_5 4 1 0 3 _sp|P04004|VTNC_HUMAN_86	3.38853	0.00030957	0.00290905	NJATVHEQVGGPSLTSDLQAQSK	VTN	P04004	54103		GLJVTLSSTGR_5 4 1 0 0 _sp|P0C0L5|CO4B_HUMAN/sp|P0C0L4|CO4A_HUMAN_1328/1328	5.32909	0.000168522	0.00161292	GLJVTLSSTGR	C4B	P0C0L5	54100		LNAENJATFYFK_6 5 2 0 3 _sp|P01042|KNG1_HUMAN_294	-6.14098	0.00036985	0.0035576	LNAENJATFYFK	KNG1	P01042	65203
KYNSQJQSNNQFVLYR_5 4 1 0 2 _sp|P01042|KNG1_HUMAN_48	-2.86082	0.000309627	0.00290905	KYNSQJQSNNQFVLYR	KNG1	P01042	54102		DIVEYYJDSJGSHVLQGR_6 5 2 0 4 _sp|P25311|ZA2G_HUMAN_109	-3.49909	0.000171673	0.00161292	DIVEYYJDSJGSHVLQGR	AZGP1	P25311	65204		TVLTPATNHMGJVTFTIPANR_7 2 0 0 0 _sp|P01024|CO3_HUMAN_85	2.29712	0.000386858	0.00363466	TVLTPATNHMGJVTFTIPANR	C3	P01024	72000
DKMFSQJDTR_5 4 1 0 2 _sp|P02750|A2GL_HUMAN_325	4.09121	0.000334273	0.00306924	DKMFSQJDTR	LRG1	P02750	54102		LEPVHLQLQCMSQEQLAQVAAJATK_5 4 1 0 2 _sp|Q96PD5|PGRP2_HUMAN_367	-7.56244	0.000187122	0.00171812	LEPVHLQLQCMSQEQLAQVAAJATK	PGLYRP2	Q96PD5	54102		SRYPHKPEIJSTTHPGADLQEJFCR_5 4 1 0 0 _sp|P00734|THRB_HUMAN_143	-2.70387	0.000397079	0.00364591	SRYPHKPEIJSTTHPGADLQEJFCR	F2	P00734	54100
NAHGEEKEJLTAR_5 4 1 0 2 _sp|Q06033|ITIH3_HUMAN_580	-5.06407	0.000388057	0.00346268	NAHGEEKEJLTAR	ITIH3	Q06033	54102		LGJWSAMPSCK_6 5 1 0 3 _sp|P02749|APOH_HUMAN_253	-2.4253	0.0002185	0.00196164	LGJWSAMPSCK	APOH	P02749	65103		JHSCEPCQTLAVR_5 4 1 0 2 _sp|P00748|FA12_HUMAN_433	-2.34016	0.000411727	0.00365425	JHSCEPCQTLAVR	F12	P00748	54102
LSDLSIJSTECLHVHCR_5 4 2 0 1 _sp|P05156|CFAI_HUMAN_177	2.20011	0.000395137	0.00346268	LSDLSIJSTECLHVHCR	CFI	P05156	54201		GGSSGWSGGLAQJR_5 4 1 0 2 _sp|P07357|CO8A_HUMAN_437	6.25553	0.000231422	0.00203249	GGSSGWSGGLAQJR	C8A	P07357	54102		QJQCFYJSSYLNVQR_6 5 1 0 2 _sp|P19652|A1AG2_HUMAN_93	-3.99221	0.000416078	0.00365425	QJQCFYJSSYLNVQR	ORM2	P19652	65102
NCGVJCSGDVFTALIGEIASPNYPKPYPENSR_5 4 1 0 2 _sp|P09871|C1S_HUMAN_174	-6.00976	0.000409329	0.00346268	NCGVJCSGDVFTALIGEIASPNYPKPYPENSR	C1S	P09871	54102		ELHHLQEQJVSNAFLDK_6 5 3 0 0 _sp|P00450|CERU_HUMAN_762	-5.99459	0.000237693	0.00204315	ELHHLQEQJVSNAFLDK	CP	P00450	65300		VTACHSSQPJATLYK_5 4 1 0 3 _sp|P05543|THBG_HUMAN_36	3.62954	0.000516714	0.00435376	VTACHSSQPJATLYK	SERPINA7	P05543	54103
PSAGJNSLYR_5 4 1 0 2 _sp|P02749|APOH_HUMAN_162	-3.77367	0.000411408	0.00346268	PSAGJNSLYR	APOH	P02749	54102		AATCINPLJGSVCER_5 4 1 0 2 _sp|O75882|ATRN_HUMAN_914	3.97293	0.000262541	0.00220972	AATCINPLJGSVCER	ATRN	O75882	54102		ELHHLQEQJVSNAFLDK_6 5 2 0 4 _sp|P00450|CERU_HUMAN_762	-3.15063	0.000527193	0.00435376	ELHHLQEQJVSNAFLDK	CP	P00450	65204
EJLTAPGSDSAVFFEQGTTR_5 4 1 0 2 _sp|P00450|CERU_HUMAN_397	-4.59636	0.00043511	0.00358744	EJLTAPGSDSAVFFEQGTTR	CP	P00450	54102		SHEIWTHSCPQSPGJGTDASH_5 4 1 0 3 _sp|P04278|SHBG_HUMAN_396	-3.45405	0.000371365	0.00300747	SHEIWTHSCPQSPGJGTDASH	SHBG	P04278	54103		AIIAJLTCK_5 4 1 0 2 _sp|Q13822|ENPP2_HUMAN_411	3.11092	0.000530311	0.00435376	AIIAJLTCK	ENPP2	Q13822	54102
HSHNJJSSDLHPHK_5 4 1 0 3 _sp|P04196|HRG_HUMAN_344	5.30722	0.000451027	0.0036443	HSHNJJSSDLHPHK	HRG	P04196	54103		SRYPHKPEIJSTTHPGADLQEJFCR_6 5 2 0 2 _sp|P00734|THRB_HUMAN_143	-4.11112	0.000372212	0.00300747	SRYPHKPEIJSTTHPGADLQEJFCR	F2	P00734	65202		KLHINHNJLTESVGPLPK_5 4 1 0 3 _sp|P51884|LUM_HUMAN_127	-4.06451	0.00054319	0.00435376	KLHINHNJLTESVGPLPK	LUM	P51884	54103
HJSTGCLR_5 4 2 0 0 _sp|P10909|CLUS_HUMAN_291	-6.88906	0.00052174	0.0041042	HJSTGCLR	CLU	P10909	54200		FSDGLESJSSTQFEVK_10 2 0 0 0 _sp|P0C0L5|CO4B_HUMAN/sp|P0C0L4|CO4A_HUMAN_226/226	4.42995	0.000419772	0.00328414	FSDGLESJSSTQFEVK	C4B	P0C0L5	102000		LAJLTQGEDQYYLR_5 4 1 0 2 _sp|P10909|CLUS_HUMAN_374	-6.50606	0.000549608	0.00435376	LAJLTQGEDQYYLR	CLU	P10909	54102
ISEEJETTCYMGK_5 4 2 0 0 _sp|P08603|CFAH_HUMAN_911	6.11417	0.000528264	0.0041042	ISEEJETTCYMGK	CFH	P08603	54200		JFTENDLLVR_5 4 1 0 2 _sp|P00734|THRB_HUMAN_416	-3.56142	0.000430277	0.00328414	JFTENDLLVR	F2	P00734	54102		LVPHMJVSAVEK_6 5 2 0 3 _sp|Q96KN2|CNDP1_HUMAN_382	3.94107	0.000622035	0.00483273	LVPHMJVSAVEK	CNDP1	Q96KN2	65203
SWPAVGJCSSALR_4 3 1 0 0 _sp|P02790|HEMO_HUMAN_187	5.6826	0.000598258	0.0045603	SWPAVGJCSSALR	HPX	P02790	43100		VASVININPJTTHSTGSCR_5 4 1 0 2 _sp|P13473|LAMP2_HUMAN_257	-3.29306	0.00043084	0.00328414	VASVININPJTTHSTGSCR	LAMP2	P13473	54102		CSDGWSFDATTLDDJGTMLFFK_5 4 1 0 2 _sp|P02790|HEMO_HUMAN_64	5.54009	0.00073761	0.00553455	CSDGWSFDATTLDDJGTMLFFK	HPX	P02790	54102
NEEYJK_5 4 1 0 3 _sp|P19652|A1AG2_HUMAN/sp|P02763|A1AG1_HUMAN_56/56	8.04825	0.000673539	0.00503907	NEEYJK	ORM2	P19652	54103		GHVJITR_5 4 1 0 3 _sp|P00734|THRB_HUMAN_121	-3.62	0.000468644	0.00350615	GHVJITR	F2	P00734	54103		TLFCJASK_6 5 1 0 0 _sp|P20851|C4BPB_HUMAN_64	-3.92516	0.000739767	0.00553455	TLFCJASK	C4BPB	P20851	65100
WVSJKTEGR_5 4 1 0 2 _sp|P01008|ANT3_HUMAN_224	3.77812	0.000730885	0.00536869	WVSJKTEGR	SERPINC1	P01008	54102		KTLFCJASK_5 4 1 0 2 _sp|P20851|C4BPB_HUMAN_64	1.83952	0.000522545	0.00382361	KTLFCJASK	C4BPB	P20851	54102		DTFVJASR_6 5 1 0 3 _sp|P05155|IC1_HUMAN_238	-3.51011	0.000754331	0.0055409	DTFVJASR	SERPING1	P05155	65103
EHEGAIYPDJTTDFQR_6 4 2 0 0 _sp|P00450|CERU_HUMAN_138	2.81396	0.000835219	0.00602551	EHEGAIYPDJTTDFQR	CP	P00450	64200		DFVJASSK_6 5 2 0 2 _sp|P05546|HEP2_HUMAN_188	1.71405	0.000530006	0.00382361	DFVJASSK	SERPIND1	P05546	65202		DFVJASSK_6 5 1 0 2 _sp|P05546|HEP2_HUMAN_188	-1.93366	0.000837473	0.00604177	DFVJASSK	SERPIND1	P05546	65102
LVPHMJVSAVEK_5 4 1 0 2 _sp|Q96KN2|CNDP1_HUMAN_382	-2.35075	0.000942834	0.0065904	LVPHMJVSAVEK	CNDP1	Q96KN2	54102		CSDGWSFDATTLDDJGTMLFFK_5 4 1 0 3 _sp|P02790|HEMO_HUMAN_64	1.81598	0.000554666	0.00393132	CSDGWSFDATTLDDJGTMLFFK	HPX	P02790	54103		AATCINPLJGSVCER_5 4 1 0 2 _sp|O75882|ATRN_HUMAN_914	-3.73589	0.000872094	0.00610353	AATCINPLJGSVCER	ATRN	O75882	54102
DFYVDEJTTVR_5 4 1 0 2 _sp|P29622|KAIN_HUMAN_238	-2.02965	0.000946146	0.0065904	DFYVDEJTTVR	SERPINA4	P29622	54102		YNSQJQSNNQFVLYR_6 5 2 0 2 _sp|P01042|KNG1_HUMAN_48	2.79819	0.000587473	0.00409205	YNSQJQSNNQFVLYR	KNG1	P01042	65202		ELHHLQEQJVSNAFLDK_5 4 1 0 1 _sp|P00450|CERU_HUMAN_762	3.43559	0.00088147	0.00610353	ELHHLQEQJVSNAFLDK	CP	P00450	54101
FVEGSHJSTVSLTTK_5 4 1 0 2 _sp|P04114|APOB_HUMAN_3411	-1.95249	0.00103542	0.00708996	FVEGSHJSTVSLTTK	APOB	P04114	54102		DFVJASSK_3 3 1 0 0 _sp|P05546|HEP2_HUMAN_188	4.34009	0.000687662	0.00470874	DFVJASSK	SERPIND1	P05546	33100		EJLTAPGSDSAVFFEQGTTR_5 4 1 0 2 _sp|P00450|CERU_HUMAN_397	-4.31406	0.000891357	0.00610353	EJLTAPGSDSAVFFEQGTTR	CP	P00450	54102
DTFVJASR_6 5 1 0 3 _sp|P05155|IC1_HUMAN_238	-3.81854	0.00111862	0.00753204	DTFVJASR	SERPING1	P05155	65103		CSDGWSFDATTLDDJGTMLFFK_5 4 1 0 0 _sp|P02790|HEMO_HUMAN_64	4.31792	0.000739443	0.00497892	CSDGWSFDATTLDDJGTMLFFK	HPX	P02790	54100		DIENFJSTQK_5 4 1 0 0 _sp|P43652|AFAM_HUMAN_33	4.14343	0.000946007	0.00627181	DIENFJSTQK	AFM	P43652	54100
DIVEYYJDSJGSHVLQGR_6 5 2 0 4 _sp|P25311|ZA2G_HUMAN_109	-3.0589	0.00122074	0.00800591	DIVEYYJDSJGSHVLQGR	AZGP1	P25311	65204		LSDLSIJSTECLHVHCR_5 4 2 0 0 _sp|P05156|CFAI_HUMAN_177	-4.89208	0.000919999	0.00609311	LSDLSIJSTECLHVHCR	CFI	P05156	54200		LISJCSK_6 5 2 0 2 _sp|P05156|CFAI_HUMAN_494	3.41149	0.000946981	0.00627181	LISJCSK	CFI	P05156	65202
TLFCJASK_6 5 1 0 2 _sp|P20851|C4BPB_HUMAN_64	2.69044	0.00122863	0.00800591	TLFCJASK	C4BPB	P20851	65102		ELHHLQEQJVSNAFLDK_8 5 1 0 2 _sp|P00450|CERU_HUMAN_762	-5.05571	0.00100285	0.00653469	ELHHLQEQJVSNAFLDK	CP	P00450	85102		VLSJNSDANLELINTWVAK_6 5 2 0 2 _sp|P05155|IC1_HUMAN_253	-3.82836	0.000981742	0.00639715	VLSJNSDANLELINTWVAK	SERPING1	P05155	65202
TQPSSEJK_5 4 1 0 2 _sp|Q9NZP8|C1RL_HUMAN_147	-4.14791	0.00133024	0.00853042	TQPSSEJK	C1RL	Q9NZP8	54102		YLGJATAIFFLPDEGK_6 5 2 0 2 _sp|P01009|A1AT_HUMAN_271	-5.34484	0.00102832	0.00658097	YLGJATAIFFLPDEGK	SERPINA1	P01009	65202		CGJCSLTTLKDEDFCK_5 4 1 0 2 _sp|P49908|SEPP1_HUMAN_174	-3.15202	0.00108839	0.00697951	CGJCSLTTLKDEDFCK	SELENOP	P49908	54102
HGIQYFNJNTQHSSLFMLNEVK_5 4 1 0 2 _sp|P01042|KNG1_HUMAN_169	3.2919	0.00142729	0.00887116	HGIQYFNJNTQHSSLFMLNEVK	KNG1	P01042	54102		ELHHLQEQJVSNAFLDKGEFYIGSK_5 4 1 0 3 _sp|P00450|CERU_HUMAN_762	2.4404	0.00104468	0.00658097	ELHHLQEQJVSNAFLDKGEFYIGSK	CP	P00450	54103		NJATVHEQVGGPSLTSDLQAQSK_5 4 1 0 3 _sp|P04004|VTNC_HUMAN_86	3.27815	0.00119153	0.00752151	NJATVHEQVGGPSLTSDLQAQSK	VTN	P04004	54103
CSDGWSFDATTLDDJGTMLFFK_5 4 1 0 3 _sp|P02790|HEMO_HUMAN_64	1.84449	0.00142685	0.00887116	CSDGWSFDATTLDDJGTMLFFK	HPX	P02790	54103		FJSSYLQGTNQITGR_5 4 1 0 2 _sp|P04114|APOB_HUMAN_1523	2.17892	0.00105882	0.00658097	FJSSYLQGTNQITGR	APOB	P04114	54102		VASVININPJTTHSTGSCR_6 5 3 0 0 _sp|P13473|LAMP2_HUMAN_257	-3.34671	0.00124303	0.00772592	VASVININPJTTHSTGSCR	LAMP2	P13473	65300
KVCQDCPLLAPLJDTR_5 4 1 0 0 _sp|P02765|FETUA_HUMAN_156	-3.57912	0.00149539	0.00915357	KVCQDCPLLAPLJDTR	AHSG	P02765	54100		LGJWSAMPSCK_6 5 2 0 3 _sp|P02749|APOH_HUMAN_253	-4.55804	0.00114016	0.00697919	LGJWSAMPSCK	APOH	P02749	65203		IPCSQPPQIEHGTIJSSR_6 5 2 0 0 _sp|P08603|CFAH_HUMAN_882	-2.86557	0.00127501	0.00780463	IPCSQPPQIEHGTIJSSR	CFH	P08603	65200
GHVJITR_5 4 1 0 3 _sp|P00734|THRB_HUMAN_121	-2.1526	0.00155435	0.00937252	GHVJITR	F2	P00734	54103		ITYSIVQTJCSK_5 4 1 0 0 _sp|P01042|KNG1_HUMAN_205	-2.70753	0.00118888	0.00716876	ITYSIVQTJCSK	KNG1	P01042	54100		SHEIWTHSCPQSPGJGTDASH_5 4 1 0 3 _sp|P04278|SHBG_HUMAN_396	3.01608	0.00136395	0.00822441	SHEIWTHSCPQSPGJGTDASH	SHBG	P04278	54103
									DFVJASSK_6 5 1 0 2 _sp|P05546|HEP2_HUMAN_188	1.76603	0.00123554	0.00734057	DFVJASSK	SERPIND1	P05546	65102		DIVEYYJDSJGSHVLQGR_6 5 3 0 1 _sp|P25311|ZA2G_HUMAN_112	-4.14804	0.00156095	0.0092739	DIVEYYJDSJGSHVLQGR	AZGP1	P25311	65301
									SRYPHKPEIJSTTHPGADLQEJFCR_5 4 2 0 0 _sp|P00734|THRB_HUMAN_143	-4.45699	0.00149902	0.00863268	SRYPHKPEIJSTTHPGADLQEJFCR	F2	P00734	54200
									CSDGWSFDATTLDDJGTMLFFK_5 4 1 0 2 _sp|P02790|HEMO_HUMAN_64	-4.87017	0.00151512	0.00863268	CSDGWSFDATTLDDJGTMLFFK	HPX	P02790	54102
									NPVGLIGAEJATGETDPSHSK_6 5 3 0 0 _sp|P43251|BTD_HUMAN_349	3.11165	0.00153297	0.00863268	NPVGLIGAEJATGETDPSHSK	BTD	P43251	65300
									HGIQYFNJNTQHSSLFMLNEVK_5 4 1 0 2 _sp|P01042|KNG1_HUMAN_169	3.63749	0.0015385	0.00863268	HGIQYFNJNTQHSSLFMLNEVK	KNG1	P01042	54102
									LNAENJATFYFK_6 5 2 0 3 _sp|P01042|KNG1_HUMAN_294	5.82788	0.00162588	0.00899801	LNAENJATFYFK	KNG1	P01042	65203
									FSDGLESJSSTQFEVK_3 4 2 0 0 _sp|P0C0L5|CO4B_HUMAN/sp|P0C0L4|CO4A_HUMAN_226/226	-2.27941	0.00166456	0.00908762	FSDGLESJSSTQFEVK	C4B	P0C0L5	34200
									HAJWTLTPLK_6 5 1 0 2 _sp|P27169|PON1_HUMAN_253	2.93278	0.00171835	0.00925617	HAJWTLTPLK	PON1	P27169	65102

## Sheet: Enriched GO pathways (Top 8)
T2D vs HC enrichment gene sets (GO)
Gene sets names	GO categories	GeneRatio	BgRatio	P-value	BH P-value	Genes
PROTEIN_ACTIVATION_CASCADE	BP	16/40	99/15578	1.10382e-25	7.96959e-23	CFB/F2/CFH/C4BPA/KNG1/CLU/C4B/MASP1/APOH/C2/C8A/CFI/C1S/SERPING1/C4BPB/C1RL
NEGATIVE_REGULATION_OF_PROTEOLYSIS	BP	20/40	329/15578	1.64651e-23	3.96261e-21	F2/SERPINA3/C4BPA/KNG1/AGT/C4B/ITIH1/SERPINA7/THBS1/MASP1/ITIH4/ITIH2/VTN/ITIH3/HRG/SERPINC1/SERPINA4/SERPING1/C4BPB/AHSG
COMPLEMENT_ACTIVATION	BP	13/40	76/15578	3.26525e-21	4.71501e-19	CFB/CFH/C4BPA/CLU/C4B/MASP1/C2/C8A/CFI/C1S/SERPING1/C4BPB/C1RL
REGULATION_OF_RESPONSE_TO_WOUNDING	BP	19/40	413/15578	5.80309e-20	6.98306e-18	CFB/F2/CFH/C4BPA/KNG1/AGT/C4B/THBS1/MASP1/APOH/C2/C8A/VTN/CFI/HRG/SERPINC1/SERPING1/C4BPB/AHSG
PLATELET_DEGRANULATION	BP	13/40	107/15578	3.68328e-19	3.47416e-17	SERPINA3/KNG1/CLU/THBS1/APOH/ITIH4/LAMP2/ITIH3/HRG/ORM2/SERPINA4/SERPING1/AHSG
NEGATIVE_REGULATION_OF_PEPTIDASE_ACTIVITY	BP	16/40	245/15578	3.84949e-19	3.47416e-17	SERPINA3/KNG1/AGT/C4B/ITIH1/SERPINA7/THBS1/ITIH4/ITIH2/VTN/ITIH3/HRG/SERPINC1/SERPINA4/SERPING1/AHSG
REGULATION_OF_PEPTIDASE_ACTIVITY	BP	16/40	392/15578	6.91231e-16	4.15891e-14	SERPINA3/KNG1/AGT/C4B/ITIH1/SERPINA7/THBS1/ITIH4/ITIH2/VTN/ITIH3/HRG/SERPINC1/SERPINA4/SERPING1/AHSG
REGULATED_EXOCYTOSIS	BP	13/40	224/15578	6.7683e-15	3.25781e-13	SERPINA3/KNG1/CLU/THBS1/APOH/ITIH4/LAMP2/ITIH3/HRG/ORM2/SERPINA4/SERPING1/AHSG
PEPTIDASE_INHIBITOR_ACTIVITY	MF	14/38	177/14549	6.93761e-18	6.03572e-16	SERPINA3/KNG1/AGT/C4B/ITIH1/SERPINA7/ITIH4/ITIH2/ITIH3/HRG/SERPINC1/SERPINA4/SERPING1/AHSG
HEPARIN_BINDING	MF	8/38	157/14549	5.71309e-09	9.94078e-08	APOB/CFH/KNG1/THBS1/APOH/VTN/HRG/SERPINC1
SERINE_HYDROLASE_ACTIVITY	MF	9/38	242/14549	8.99543e-09	1.30434e-07	CFB/F2/C4B/MASP1/C2/HP/CFI/C1S/C1RL
GLYCOSAMINOGLYCAN_BINDING	MF	8/38	205/14549	4.61157e-08	5.73153e-07	APOB/CFH/KNG1/THBS1/APOH/VTN/HRG/SERPINC1
SULFUR_COMPOUND_BINDING	MF	8/38	234/14549	1.28164e-07	1.39378e-06	APOB/CFH/KNG1/THBS1/APOH/VTN/HRG/SERPINC1
ENDOPEPTIDASE_ACTIVITY	MF	9/38	448/14549	1.69178e-06	1.63539e-05	CFB/F2/C4B/MASP1/C2/HP/CFI/C1S/C1RL
GLYCOPROTEIN_BINDING	MF	5/38	101/14549	6.10688e-06	5.31299e-05	CFH/AZGP1/THBS1/APOH/HRG
COMPLEMENT_BINDING	MF	3/38	19/14549	1.54759e-05	0.000122401	CFB/C4B/C8A
BLOOD_MICROPARTICLE	CC	23/38	143/12198	8.17728e-36	4.4975e-34	CFB/F2/CFH/SERPINA3/C4BPA/CP/KNG1/CLU/HPX/AGT/C4B/ITIH1/ITIH4/ITIH2/C8A/HP/VTN/C1S/HRG/ORM2/SERPINC1/SERPING1/AHSG
VESICLE_LUMEN	CC	15/38	106/12198	5.71504e-22	1.57164e-20	APOB/SERPINA3/KNG1/CLU/HPX/THBS1/APOH/ITIH4/HP/ITIH3/HRG/ORM2/SERPINA4/SERPING1/AHSG
SECRETORY_GRANULE_LUMEN	CC	12/38	85/12198	1.36864e-17	2.50918e-16	SERPINA3/KNG1/CLU/THBS1/APOH/ITIH4/ITIH3/HRG/ORM2/SERPINA4/SERPING1/AHSG
PLATELET_ALPHA_GRANULE_LUMEN	CC	8/38	55/12198	4.42886e-12	6.08968e-11	SERPINA3/KNG1/CLU/THBS1/HRG/ORM2/SERPING1/AHSG
PLATELET_DENSE_GRANULE	CC	5/38	20/12198	3.34566e-09	2.30014e-08	APOH/ITIH4/LAMP2/ITIH3/SERPINA4
ENDOCYTIC_VESICLE_LUMEN	CC	3/38	17/12198	1.84053e-05	0.000101229	APOB/HPX/HP
PROTEIN_LIPID_COMPLEX	CC	3/38	40/12198	0.000254513	0.00127256	APOB/CLU/APOH
EXTRACELLULAR_MATRIX	CC	6/38	426/12198	0.00187208	0.0073546	F2/CLU/THBS1/APOH/VTN/AHSG
PDB vs HC enrichment gene sets (GO)
Gene sets names	GO categories	GeneRatio	BgRatio	P-value	BH P-value	Genes
PROTEIN_ACTIVATION_CASCADE	BP	11/29	99/15578	1.21346e-17	6.12798e-15	SERPING1/KNG1/CLU/C4BPA/C4BPB/C1RL/APOH/C4B/C8A/F2/CFI
PLATELET_DEGRANULATION	BP	11/29	107/15578	2.95752e-17	7.46773e-15	SERPING1/SERPINA1/SERPINA3/KNG1/CLU/ORM1/AHSG/HRG/APOH/LAMP2/ORM2
REGULATED_EXOCYTOSIS	BP	11/29	224/15578	1.17136e-13	1.97179e-11	SERPING1/SERPINA1/SERPINA3/KNG1/CLU/ORM1/AHSG/HRG/APOH/LAMP2/ORM2
COMPLEMENT_ACTIVATION	BP	8/29	76/15578	8.68663e-13	8.7735e-11	SERPING1/CLU/C4BPA/C4BPB/C1RL/C4B/C8A/CFI
EXOCYTOSIS	BP	11/29	310/15578	4.08514e-12	2.8261e-10	SERPING1/SERPINA1/SERPINA3/KNG1/CLU/ORM1/AHSG/HRG/APOH/LAMP2/ORM2
NEGATIVE_REGULATION_OF_PROTEOLYSIS	BP	11/29	329/15578	7.78109e-12	3.92945e-10	SERPING1/SERPINA1/SERPINA3/KNG1/C4BPA/AHSG/C4BPB/HRG/C4B/F2/SERPIND1
REGULATION_OF_PROTEIN_MATURATION	BP	6/29	82/15578	7.61732e-09	1.92337e-07	SERPING1/C4BPA/C4BPB/C4B/C8A/CFI
NEGATIVE_REGULATION_OF_PEPTIDASE_ACTIVITY	BP	8/29	245/15578	1.07757e-08	2.59131e-07	SERPING1/SERPINA1/SERPINA3/KNG1/AHSG/HRG/C4B/SERPIND1
PEPTIDASE_INHIBITOR_ACTIVITY	MF	8/27	177/14549	7.46441e-10	4.18007e-08	SERPING1/SERPINA1/SERPINA3/KNG1/AHSG/HRG/C4B/SERPIND1
ENZYME_INHIBITOR_ACTIVITY	MF	8/27	378/14549	2.77787e-07	5.18536e-06	SERPING1/SERPINA1/SERPINA3/KNG1/AHSG/HRG/C4B/SERPIND1
GLYCOSAMINOGLYCAN_BINDING	MF	6/27	205/14549	1.68197e-06	1.88381e-05	KNG1/HRG/APOH/APOB/PGLYRP2/SERPIND1
HEPARIN_BINDING	MF	5/27	157/14549	9.14812e-06	8.53825e-05	KNG1/HRG/APOH/APOB/SERPIND1
GLYCOPROTEIN_BINDING	MF	4/27	101/14549	3.39603e-05	0.000271682	SERPINA1/AZGP1/HRG/APOH
SULFUR_COMPOUND_BINDING	MF	5/27	234/14549	6.23463e-05	0.000436424	KNG1/HRG/APOH/APOB/SERPIND1
COMPLEMENT_BINDING	MF	2/27	19/14549	0.000556211	0.00311478	C4B/C8A
SERINE_HYDROLASE_ACTIVITY	MF	4/27	242/14549	0.000969805	0.00493719	C1RL/C4B/F2/CFI
BLOOD_MICROPARTICLE	CC	16/28	143/12198	1.4536e-24	8.2855e-23	SERPING1/CP/SERPINA3/HPX/KNG1/CLU/ORM1/C4BPA/AHSG/HRG/CPN2/ORM2/C4B/C8A/F2/PON1
VESICLE_LUMEN	CC	12/28	106/12198	2.65045e-18	7.55378e-17	SERPING1/SERPINA1/SERPINA3/HPX/KNG1/CLU/ORM1/AHSG/HRG/APOH/ORM2/APOB
SECRETORY_GRANULE_LUMEN	CC	10/28	85/12198	1.85387e-15	3.52236e-14	SERPING1/SERPINA1/SERPINA3/KNG1/CLU/ORM1/AHSG/HRG/APOH/ORM2
PLATELET_ALPHA_GRANULE_LUMEN	CC	9/28	55/12198	2.50608e-15	3.57116e-14	SERPING1/SERPINA1/SERPINA3/KNG1/CLU/ORM1/AHSG/HRG/ORM2
SECRETORY_VESICLE	CC	11/28	461/12198	2.39518e-09	1.95036e-08	SERPING1/SERPINA1/SERPINA3/KNG1/CLU/ORM1/AHSG/HRG/APOH/LAMP2/ORM2
PROTEIN_LIPID_COMPLEX	CC	4/28	40/12198	1.91759e-06	1.36628e-05	CLU/APOH/APOB/PON1
ENDOCYTIC_VESICLE_LUMEN	CC	2/28	17/12198	0.00067649	0.00350545	HPX/APOB
EXTRACELLULAR_MATRIX	CC	5/28	426/12198	0.00256578	0.00974997	SERPINA1/CLU/AHSG/APOH/F2

## Sheet: Interaction networks
GOID	GOTerm	Ontology Source	Term PValue	Term PValue Corrected with Bonferroni step down	Group PValue	Group PValue Corrected with Bonferroni step down	GOGroups	% Associated Genes	Nr. Genes	Associated Genes Found
GO:0002920	regulation of humoral immune response	GO_BiologicalProcess-EBI-UniProt-GOA-ACAP-ARAP_08.05.2020_00h00	1.0284e-16	2.46815e-15	6.01996e-16	1.20399e-15	Group0	8.88889	12	[C1S, C2, C4BPA, C4BPB, C8A, CFB, CFH, CFI, CLU, F2, SERPING1, VTN]
GO:0006956	complement activation	GO_BiologicalProcess-EBI-UniProt-GOA-ACAP-ARAP_08.05.2020_00h00	3.19619e-16	7.35124e-15	6.01996e-16	1.20399e-15	Group0	6.43564	13	[C1S, C2, C4BPA, C4BPB, C8A, CFB, CFH, CFI, CLU, F2, MASP1, SERPING1, VTN]
GO:0030449	regulation of complement activation	GO_BiologicalProcess-EBI-UniProt-GOA-ACAP-ARAP_08.05.2020_00h00	3.97446e-17	1.03336e-15	6.01996e-16	1.20399e-15	Group0	9.6	12	[C1S, C2, C4BPA, C4BPB, C8A, CFB, CFH, CFI, CLU, F2, SERPING1, VTN]
GO:0004867	serine-type endopeptidase inhibitor activity	GO_BiologicalProcess-EBI-UniProt-GOA-ACAP-ARAP_08.05.2020_00h00	1.21437e-10	2.18586e-09	5.14289e-23	1.54287e-22	Group1	10.6061	7	[AGT, HRG, SERPINA3, SERPINA4, SERPINA7, SERPINC1, SERPING1]
GO:0045861	negative regulation of proteolysis	GO_BiologicalProcess-EBI-UniProt-GOA-ACAP-ARAP_08.05.2020_00h00	4.45492e-17	1.11373e-15	5.14289e-23	1.54287e-22	Group1	5.01672	15	[AGT, AHSG, F2, HRG, ITIH2, ITIH3, ITIH4, KNG1, SERPINA3, SERPINA4, SERPINA7, SERPINC1, SERPING1, THBS1, VTN]
GO:0061134	peptidase regulator activity	GO_BiologicalProcess-EBI-UniProt-GOA-ACAP-ARAP_08.05.2020_00h00	7.0937e-15	1.3478e-13	5.14289e-23	1.54287e-22	Group1	6.28272	12	[AGT, AHSG, HRG, ITIH2, ITIH3, ITIH4, KNG1, SERPINA3, SERPINA4, SERPINA7, SERPINC1, SERPING1]
GO:0008236	serine-type peptidase activity	GO_BiologicalProcess-EBI-UniProt-GOA-ACAP-ARAP_08.05.2020_00h00	3.84243e-17	1.03746e-15	5.14289e-23	1.54287e-22	Group1	6.11354	14	[AGT, C1RL, C1S, CFB, CFI, F2, HP, HRG, MASP1, SERPINA3, SERPINA4, SERPINA7, SERPINC1, SERPING1]
GO:0010466	negative regulation of peptidase activity	GO_BiologicalProcess-EBI-UniProt-GOA-ACAP-ARAP_08.05.2020_00h00	2.32591e-17	6.51255e-16	5.14289e-23	1.54287e-22	Group1	6.33484	14	[AGT, AHSG, HRG, ITIH2, ITIH3, ITIH4, KNG1, SERPINA3, SERPINA4, SERPINA7, SERPINC1, SERPING1, THBS1, VTN]
GO:0030414	peptidase inhibitor activity	GO_BiologicalProcess-EBI-UniProt-GOA-ACAP-ARAP_08.05.2020_00h00	5.60462e-16	1.17697e-14	5.14289e-23	1.54287e-22	Group1	7.74194	12	[AGT, AHSG, HRG, ITIH2, ITIH3, ITIH4, KNG1, SERPINA3, SERPINA4, SERPINA7, SERPINC1, SERPING1]
GO:0061135	endopeptidase regulator activity	GO_BiologicalProcess-EBI-UniProt-GOA-ACAP-ARAP_08.05.2020_00h00	9.6107e-16	1.92214e-14	5.14289e-23	1.54287e-22	Group1	7.40741	12	[AGT, AHSG, HRG, ITIH2, ITIH3, ITIH4, KNG1, SERPINA3, SERPINA4, SERPINA7, SERPINC1, SERPING1]
GO:0004252	serine-type endopeptidase activity	GO_BiologicalProcess-EBI-UniProt-GOA-ACAP-ARAP_08.05.2020_00h00	6.0673e-18	1.82019e-16	5.14289e-23	1.54287e-22	Group1	6.96517	14	[AGT, C1RL, C1S, CFB, CFI, F2, HP, HRG, MASP1, SERPINA3, SERPINA4, SERPINA7, SERPINC1, SERPING1]
GO:0010951	negative regulation of endopeptidase activity	GO_BiologicalProcess-EBI-UniProt-GOA-ACAP-ARAP_08.05.2020_00h00	1.47537e-17	4.27858e-16	5.14289e-23	1.54287e-22	Group1	6.54206	14	[AGT, AHSG, HRG, ITIH2, ITIH3, ITIH4, KNG1, SERPINA3, SERPINA4, SERPINA7, SERPINC1, SERPING1, THBS1, VTN]
GO:0004866	endopeptidase inhibitor activity	GO_BiologicalProcess-EBI-UniProt-GOA-ACAP-ARAP_08.05.2020_00h00	5.17818e-16	1.1392e-14	5.14289e-23	1.54287e-22	Group1	7.79221	12	[AGT, AHSG, HRG, ITIH2, ITIH3, ITIH4, KNG1, SERPINA3, SERPINA4, SERPINA7, SERPINC1, SERPING1]
GO:0050818	regulation of coagulation	GO_BiologicalProcess-EBI-UniProt-GOA-ACAP-ARAP_08.05.2020_00h00	2.57788e-08	3.09346e-07	1.91012e-09	1.91012e-09	Group2	7.40741	6	[APOH, F2, HRG, KNG1, THBS1, VTN]
GO:1900046	regulation of hemostasis	GO_BiologicalProcess-EBI-UniProt-GOA-ACAP-ARAP_08.05.2020_00h00	2.05029e-08	2.66537e-07	1.91012e-09	1.91012e-09	Group2	7.69231	6	[APOH, F2, HRG, KNG1, THBS1, VTN]
GO:0072376	protein activation cascade	GO_BiologicalProcess-EBI-UniProt-GOA-ACAP-ARAP_08.05.2020_00h00	6.7671e-07	2.70684e-06	1.91012e-09	1.91012e-09	Group2	12.9032	4	[APOH, F2, KNG1, SERPING1]
GO:0050819	negative regulation of coagulation	GO_BiologicalProcess-EBI-UniProt-GOA-ACAP-ARAP_08.05.2020_00h00	1.6959e-09	2.71344e-08	1.91012e-09	1.91012e-09	Group2	11.5385	6	[APOH, F2, HRG, KNG1, THBS1, VTN]
GO:0050820	positive regulation of coagulation	GO_BiologicalProcess-EBI-UniProt-GOA-ACAP-ARAP_08.05.2020_00h00	3.24147e-07	1.94488e-06	1.91012e-09	1.91012e-09	Group2	15.3846	4	[APOH, F2, HRG, THBS1]
GO:1900047	negative regulation of hemostasis	GO_BiologicalProcess-EBI-UniProt-GOA-ACAP-ARAP_08.05.2020_00h00	1.17062e-09	1.99006e-08	1.91012e-09	1.91012e-09	Group2	12.2449	6	[APOH, F2, HRG, KNG1, THBS1, VTN]
GO:1900048	positive regulation of hemostasis	GO_BiologicalProcess-EBI-UniProt-GOA-ACAP-ARAP_08.05.2020_00h00	3.24147e-07	1.94488e-06	1.91012e-09	1.91012e-09	Group2	15.3846	4	[APOH, F2, HRG, THBS1]
GO:0072378	blood coagulation, fibrin clot formation	GO_BiologicalProcess-EBI-UniProt-GOA-ACAP-ARAP_08.05.2020_00h00	6.7671e-07	2.70684e-06	1.91012e-09	1.91012e-09	Group2	12.9032	4	[APOH, F2, KNG1, SERPING1]
GO:1903035	negative regulation of response to wounding	GO_BiologicalProcess-EBI-UniProt-GOA-ACAP-ARAP_08.05.2020_00h00	2.77684e-08	3.05452e-07	1.91012e-09	1.91012e-09	Group2	7.31707	6	[APOH, F2, HRG, KNG1, THBS1, VTN]
GO:1903036	positive regulation of response to wounding	GO_BiologicalProcess-EBI-UniProt-GOA-ACAP-ARAP_08.05.2020_00h00	2.91394e-07	2.03976e-06	1.91012e-09	1.91012e-09	Group2	7.93651	5	[APOH, F2, HRG, THBS1, VTN]
GO:0007597	blood coagulation, intrinsic pathway	GO_BiologicalProcess-EBI-UniProt-GOA-ACAP-ARAP_08.05.2020_00h00	8.50008e-08	7.65007e-07	1.91012e-09	1.91012e-09	Group2	21.0526	4	[APOH, F2, KNG1, SERPING1]
GO:0030193	regulation of blood coagulation	GO_BiologicalProcess-EBI-UniProt-GOA-ACAP-ARAP_08.05.2020_00h00	2.05029e-08	2.66537e-07	1.91012e-09	1.91012e-09	Group2	7.69231	6	[APOH, F2, HRG, KNG1, THBS1, VTN]
GO:2000379	positive regulation of reactive oxygen species metabolic process	GO_BiologicalProcess-EBI-UniProt-GOA-ACAP-ARAP_08.05.2020_00h00	3.1414e-05	3.1414e-05	1.91012e-09	1.91012e-09	Group2	5	4	[AGT, CLU, F2, THBS1]
GO:0030194	positive regulation of blood coagulation	GO_BiologicalProcess-EBI-UniProt-GOA-ACAP-ARAP_08.05.2020_00h00	3.24147e-07	1.94488e-06	1.91012e-09	1.91012e-09	Group2	15.3846	4	[APOH, F2, HRG, THBS1]
GO:0030195	negative regulation of blood coagulation	GO_BiologicalProcess-EBI-UniProt-GOA-ACAP-ARAP_08.05.2020_00h00	1.17062e-09	1.99006e-08	1.91012e-09	1.91012e-09	Group2	12.2449	6	[APOH, F2, HRG, KNG1, THBS1, VTN]
GO:0061045	negative regulation of wound healing	GO_BiologicalProcess-EBI-UniProt-GOA-ACAP-ARAP_08.05.2020_00h00	1.06044e-08	1.48462e-07	1.91012e-09	1.91012e-09	Group2	8.57143	6	[APOH, F2, HRG, KNG1, THBS1, VTN]
GO:0090303	positive regulation of wound healing	GO_BiologicalProcess-EBI-UniProt-GOA-ACAP-ARAP_08.05.2020_00h00	1.75304e-07	1.40243e-06	1.91012e-09	1.91012e-09	Group2	8.77193	5	[APOH, F2, HRG, THBS1, VTN]
GO:0042730	fibrinolysis	GO_BiologicalProcess-EBI-UniProt-GOA-ACAP-ARAP_08.05.2020_00h00	3.79903e-07	1.89952e-06	1.91012e-09	1.91012e-09	Group2	14.8148	4	[APOH, F2, HRG, THBS1]
GO:0051918	negative regulation of fibrinolysis	GO_BiologicalProcess-EBI-UniProt-GOA-ACAP-ARAP_08.05.2020_00h00	4.67313e-09	7.0097e-08	1.91012e-09	1.91012e-09	Group2	40	4	[APOH, F2, HRG, THBS1]
GO:0051917	regulation of fibrinolysis	GO_BiologicalProcess-EBI-UniProt-GOA-ACAP-ARAP_08.05.2020_00h00	5.23633e-08	5.23633e-07	1.91012e-09	1.91012e-09	Group2	23.5294	4	[APOH, F2, HRG, THBS1]
GO:0002526	acute inflammatory response	GO_BiologicalProcess-EBI-UniProt-GOA-ACAP-ARAP_08.05.2020_00h00	1.3779e-05	4.13369e-05	#NUM!	#NUM!	None	6.15385	4	[AHSG, HP, ITIH4, ORM2]
GO:0002576	platelet degranulation	GO_BiologicalProcess-EBI-UniProt-GOA-ACAP-ARAP_08.05.2020_00h00	2.04352e-18	6.33492e-17	#NUM!	#NUM!	None	9.42029	13	[AHSG, APOH, CLU, HRG, ITIH3, ITIH4, KNG1, LAMP2, ORM2, SERPINA3, SERPINA4, SERPING1, THBS1]
GO:0050764	regulation of phagocytosis	GO_BiologicalProcess-EBI-UniProt-GOA-ACAP-ARAP_08.05.2020_00h00	2.98917e-05	5.97834e-05	#NUM!	#NUM!	None	5.06329	4	[AHSG, C2, C4BPA, C4BPB]
