# Supplementary material for: Identification of Dysregulated Complement Activation Pathways Driven by N-Glycosylation Alterations in T2D Patients
Source: Front Chem. 2021 Jun 11;9:677621. doi: 10.3389/fchem.2021.677621 (PMC8226093; doi:10.3389/fchem.2021.677621)
Supplement: Supplementary file 4 [file Table1.XLSX]

## Sheet: Clinical information
Order	Sex	Age	Fasting blood glucose (mmol/L）	Blood lipids index				Liver function index						Renal function index
				Triglyceride (mmol/L)	Total cholesterol (mmol/L)	High density lipoprotein (mmol/L)	Low density lipoprotein (mmol/L)	ALT (U/L)	AST (U/L)	Blood total protein (g/L)	Globulin (g/L)	Glutamyl transpeptidase (U/L)	Alkaline phosphatase (U/L)	Creatinine (μmol/L)
HC_1	Woman	50	4.2	1.29	4.96	1.36	3.21	11	24	78.5	33.1	13	62	57
HC_2	Woman	60	5.24	1.35	5.19	1.41	3.41	10	14	77.4	27.3	14	70	63
HC_3	Woman	61	4.03	0.49	4.37	2.01	2.36	7	11	82.2	27.5	11	70	58
HC_4	Man	61	4.52	0.71	4.3	1.34	2.11	37	35	75.6	28.8	12	51	78
HC_5	Woman	55	4.55	0.67	4.72	2	2.72	9	15	75.3	29.3	9	71	77
HC_6	Man	57	5.27	0.57	5.12	1.83	2.72	17	19	72.6	25.5	22	84	67
HC_7	Man	51	5.69	1.01	3.95	1.27	2.4	12	15	77.2	26.8	10	57	73
HC_8	Man	53	4.79	0.87	3.97	1.51	2	30	21	72.6	23.2	30	80	59
PDB_1	Woman	45	6.13	1.97	6.14	1.3	4.44	12	19	75	28.1	18	101	54
PDB_2	Woman	44	6.66	1.88	5.12	1.24	3.43	34	23	82.1	30	47	53	49
PDB_3	Woman	54	6.14	2.06	4.41	1.29	2.81	24	23	80.8	28.6	25	76	62
PDB_4	Woman	58	6.55	3.4	3.78	1.04	1.56	31	26	73	26.8	24	64	43
PDB_5	Man	46	6.25	4.09	5.16	1.1	2.91	31	23	77.1	26.6	22	43	77
PDB_6	Man	46	6.67	1.9	5.08	1.17	3.67	44	26	82.7	30.7	67	87	85
PDB_7	Woman	64	6.55	1.57	5.73	1.21	4.42	15	16	74	44.8	18	93	64
PDB_8	Woman	67	6.73	0.8	4.29	1.85	2.31	36	27	79.9	35.4	83	69	65
T2D_1	Man	55	11.84	1.19	3.97	1.02	2.7	18.2	19.3	59.3	18.8	16.1	121
T2D_2	Woman	58	6.78	1.08	3.31	1.05	2.09	14.7	15.1	60.8	20.6	17.5	62	40
T2D_3	Woman	55	8.62	1.79	4.24	0.84	2.78	18.1	13.2	55.6	25.4	15.3	100	66
T2D_4	Woman	50	11.78	1.82	6.23	1.24	4.34	27.3	16.9	64	22.6	60.5	75	35
T2D_5	Woman	66	11.62	1.53	6.41	1.39	4.49	12	15.4	74.5	32.4	14.4	84	34.2
T2D_6	Man	64	9.7	1.48	4.89	1.03	3.23	10.4	14	61.6	21.3	22.1	92	61.6
T2D_7	Woman	56	9.88	1.51	3.79	0.76	2.44	27.8	28.4	55.9	21.6	8.9	86	47
T2D_8	Woman	59	8.93	1.88	4.88	0.9	3.5	9.9	14.9	63.4	25.1	5.6	68.3	37.5
